# Supplementary material for: Systems biology derived source-sink mechanism of BMP gradient formation
Source: eLife. 2017 Aug 9;6:e22199. doi: 10.7554/eLife.22199 (PMC5590806; doi:10.7554/eLife.22199)
Supplement: Supplementary file 1. [file elife-22199-supp1.zip]

Archive with 256 entries (235 files):
- supplement/~$terials and Methods V4.docx
- supplement/Image Analysis for paper/
- supplement/Image Analysis for paper/functions/
- supplement/Image Analysis for paper/functions/cpd_make.m
- supplement/Image Analysis for paper/functions/cpd_register.m
- supplement/Image Analysis for paper/functions/FGT/
- supplement/Image Analysis for paper/functions/FGT/fgt_model.c
- supplement/Image Analysis for paper/functions/FGT/fgt_model.mexa64
- supplement/Image Analysis for paper/functions/FGT/fgt_model.mexw32
- supplement/Image Analysis for paper/functions/FGT/fgt_model.mexw64
- supplement/Image Analysis for paper/functions/FGT/fgt_predict.c
- supplement/Image Analysis for paper/functions/FGT/fgt_predict.mexa64
- supplement/Image Analysis for paper/functions/FGT/fgt_predict.mexw32
- supplement/Image Analysis for paper/functions/FGT/fgt_predict.mexw64
- supplement/Image Analysis for paper/functions/Image processing/
- supplement/Image Analysis for paper/functions/Image processing/circfit.m
- supplement/Image Analysis for paper/functions/Image processing/CPD_preprocessing.m
- supplement/Image Analysis for paper/functions/Image processing/dvplane.asv
- supplement/Image Analysis for paper/functions/Image processing/dvplane.m
- supplement/Image Analysis for paper/functions/Image processing/dvprofile.m
- supplement/Image Analysis for paper/functions/Image processing/errbar_mean_pro.m
- supplement/Image Analysis for paper/functions/Image processing/error_bar_WT_CLF_4_7_5_3_5_7_9102013.m
- supplement/Image Analysis for paper/functions/Image processing/eta_est.m
- supplement/Image Analysis for paper/functions/Image processing/inoutsurf.asv
- supplement/Image Analysis for paper/functions/Image processing/inoutsurf.m
- supplement/Image Analysis for paper/functions/Image processing/inoutsurf_old.m
- supplement/Image Analysis for paper/functions/Image processing/mean_profile_calc.asv
- supplement/Image Analysis for paper/functions/Image processing/mean_profile_calc.m
- supplement/Image Analysis for paper/functions/Image processing/outer_del.m
- supplement/Image Analysis for paper/functions/Image processing/plane_plot.m
- supplement/Image Analysis for paper/functions/Image processing/plane_regression.m
- supplement/Image Analysis for paper/functions/Image processing/pre_r.m
- supplement/Image Analysis for paper/functions/Image processing/profile_extraction_1D_JZ.m
- supplement/Image Analysis for paper/functions/Image processing/profile_extraction_1D_VLD.asv
- supplement/Image Analysis for paper/functions/Image processing/profile_extraction_1D_VLD.m
- supplement/Image Analysis for paper/functions/Image processing/profile_extraction_1D_VLD_joe.m
- supplement/Image Analysis for paper/functions/Image processing/profile_extraction_1D_VLD_old.m
- supplement/Image Analysis for paper/functions/Image processing/profile_extraction_2D.m
- supplement/Image Analysis for paper/functions/Image processing/profile_extraction_vert_VLD.m
- supplement/Image Analysis for paper/functions/Image processing/profile_plot_1D.m
- supplement/Image Analysis for paper/functions/Image processing/region_inten_gather.m
- supplement/Image Analysis for paper/functions/Image processing/region_inten_WT_CLF_4_7_hpf_9212013.m
- supplement/Image Analysis for paper/functions/Image processing/sphere_projection.m
- supplement/Image Analysis for paper/functions/Image processing/spherefit_in_C.c
- supplement/Image Analysis for paper/functions/Image processing/spherefit1.m
- supplement/Image Analysis for paper/functions/Image processing/unit_vector.m
- supplement/Image Analysis for paper/functions/joe's functions/
- supplement/Image Analysis for paper/functions/joe's functions/angvsCOV.m
- supplement/Image Analysis for paper/functions/joe's functions/arc_sine.m
- supplement/Image Analysis for paper/functions/joe's functions/atan4.m
- supplement/Image Analysis for paper/functions/joe's functions/dividerfinder3D.asv
- supplement/Image Analysis for paper/functions/joe's functions/dividerfinder3D.m
- supplement/Image Analysis for paper/functions/joe's functions/exportstackSN.asv
- supplement/Image Analysis for paper/functions/joe's functions/exportstackSN.m
- supplement/Image Analysis for paper/functions/joe's functions/findcenter.m
- supplement/Image Analysis for paper/functions/joe's functions/fourierfit.m
- supplement/Image Analysis for paper/functions/joe's functions/fspecial3_mod.m
- supplement/Image Analysis for paper/functions/joe's functions/icos_num.m
- supplement/Image Analysis for paper/functions/joe's functions/icos_shape.m
- supplement/Image Analysis for paper/functions/joe's functions/icosdisplay.m
- supplement/Image Analysis for paper/functions/joe's functions/icosgenerate.m
- supplement/Image Analysis for paper/functions/joe's functions/icosograd.m
- supplement/Image Analysis for paper/functions/joe's functions/icosograd2.m
- supplement/Image Analysis for paper/functions/joe's functions/icosograddata.m
- supplement/Image Analysis for paper/functions/joe's functions/icosograph.m
- supplement/Image Analysis for paper/functions/joe's functions/icosoproj.m
- supplement/Image Analysis for paper/functions/joe's functions/icsosoproj.m
- supplement/Image Analysis for paper/functions/joe's functions/importstack.asv
- supplement/Image Analysis for paper/functions/joe's functions/importstack.m
- supplement/Image Analysis for paper/functions/joe's functions/importstackone.m
- supplement/Image Analysis for paper/functions/joe's functions/intensityfinder3D.asv
- supplement/Image Analysis for paper/functions/joe's functions/intensityfinder3D.m
- supplement/Image Analysis for paper/functions/joe's functions/intensityfinder3DISH.asv
- supplement/Image Analysis for paper/functions/joe's functions/intensityfinder3DISH.m
- supplement/Image Analysis for paper/functions/joe's functions/intproject3D.m
- supplement/Image Analysis for paper/functions/joe's functions/isodistall.m
- supplement/Image Analysis for paper/functions/joe's functions/manrot.m
- supplement/Image Analysis for paper/functions/joe's functions/maxima3D.m
- supplement/Image Analysis for paper/functions/joe's functions/noiseintvsCOV.m
- supplement/Image Analysis for paper/functions/joe's functions/normalizeim3D.asv
- supplement/Image Analysis for paper/functions/joe's functions/normalizeim3D.m
- supplement/Image Analysis for paper/functions/joe's functions/nucdisplay3d.m
- supplement/Image Analysis for paper/functions/joe's functions/nucvsneigh.m
- supplement/Image Analysis for paper/functions/joe's functions/plot_out1.m
- supplement/Image Analysis for paper/functions/joe's functions/plotintensities.m
- supplement/Image Analysis for paper/functions/joe's functions/plotintensities3D.asv
- supplement/Image Analysis for paper/functions/joe's functions/plotintensities3D.m
- supplement/Image Analysis for paper/functions/joe's functions/plotnieghbors.m
- supplement/Image Analysis for paper/functions/joe's functions/popstats.m
- supplement/Image Analysis for paper/functions/joe's functions/postcrop.m
- supplement/Image Analysis for paper/functions/joe's functions/project3Dint.m
- supplement/Image Analysis for paper/functions/joe's functions/r8vec_polarize.m
- supplement/Image Analysis for paper/functions/joe's functions/removeYSL.m
- supplement/Image Analysis for paper/functions/joe's functions/sigmaXV4.m
- supplement/Image Analysis for paper/functions/joe's functions/sigmaXV5S.m
- supplement/Image Analysis for paper/functions/joe's functions/smooth3D.asv
- supplement/Image Analysis for paper/functions/joe's functions/smooth3D.m
- supplement/Image Analysis for paper/functions/joe's functions/sphere_distance_xyz.m
- supplement/Image Analysis for paper/functions/joe's functions/sphere_grid_t3.m
- supplement/Image Analysis for paper/functions/joe's functions/sphere_icos1_points.m
- supplement/Image Analysis for paper/functions/joe's functions/sphere_icos2_points.m
- supplement/Image Analysis for paper/functions/joe's functions/stacksegint3D.asv
- supplement/Image Analysis for paper/functions/joe's functions/stacksegint3D.m
- supplement/Image Analysis for paper/functions/joe's functions/stacksegint3D140plus.m
- supplement/Image Analysis for paper/functions/joe's functions/stacksegint3D140plus3C.m
- supplement/Image Analysis for paper/functions/joe's functions/stacksegint3D200plus.m
- supplement/Image Analysis for paper/functions/joe's functions/stacksegint3Dauto.m
- supplement/Image Analysis for paper/functions/joe's functions/stacksegint3Dauto3C.asv
- supplement/Image Analysis for paper/functions/joe's functions/stacksegint3Dauto3C.m
- supplement/Image Analysis for paper/functions/joe's functions/stacksegint3DautoISH.asv
- supplement/Image Analysis for paper/functions/joe's functions/stacksegint3DautoISH.m
- supplement/Image Analysis for paper/functions/joe's functions/stacksegint3DN.m
- supplement/Image Analysis for paper/functions/joe's functions/stdhistanalysis.asv
- supplement/Image Analysis for paper/functions/joe's functions/stdhistanalysis.m
- supplement/Image Analysis for paper/functions/joe's functions/stdslope.m
- supplement/Image Analysis for paper/functions/joe's functions/thetavsSIGX.m
- supplement/Image Analysis for paper/functions/joe's functions/TTestV1.m
- supplement/Image Analysis for paper/functions/mex/
- supplement/Image Analysis for paper/functions/mex/cpd_P.c
- supplement/Image Analysis for paper/functions/mex/cpd_P.mexa64
- supplement/Image Analysis for paper/functions/mex/cpd_P.mexw32
- supplement/Image Analysis for paper/functions/mex/cpd_P.mexw64
- supplement/Image Analysis for paper/functions/mex/cpd_Pappmex.c
- supplement/Image Analysis for paper/functions/mex/cpd_Pappmex.mexa64
- supplement/Image Analysis for paper/functions/mex/cpd_Pappmex.mexw32
- supplement/Image Analysis for paper/functions/mex/cpd_Pappmex.mexw64
- supplement/Image Analysis for paper/functions/mex/cpd_Pcorrespondence.c
- supplement/Image Analysis for paper/functions/mex/cpd_Pcorrespondence.mexa64
- supplement/Image Analysis for paper/functions/mex/cpd_Pcorrespondence.mexw32
- supplement/Image Analysis for paper/functions/mex/cpd_Pcorrespondence.mexw64
- supplement/Image Analysis for paper/functions/Rigid/
- supplement/Image Analysis for paper/functions/Rigid/cpd_affine.m
- supplement/Image Analysis for paper/functions/Rigid/cpd_rigid.m
- supplement/Image Analysis for paper/functions/utils/
- supplement/Image Analysis for paper/functions/utils/cpd_deform.m
- supplement/Image Analysis for paper/functions/utils/cpd_denormalize.m
- supplement/Image Analysis for paper/functions/utils/cpd_G.m
- supplement/Image Analysis for paper/functions/utils/cpd_normalize.m
- supplement/Image Analysis for paper/functions/utils/cpd_P_FGT.m
- supplement/Image Analysis for paper/functions/utils/cpd_Pfast.m
- supplement/Image Analysis for paper/functions/utils/cpd_plot_iter.m
- supplement/Image Analysis for paper/functions/utils/cpd_R.m
- supplement/Image Analysis for paper/functions/utils/cpd_transform.m
- supplement/Image Analysis for paper/functions/utils/disptime.m
- supplement/Image Analysis for paper/nfall1_after_surface_deletion.png
- supplement/Image Analysis for paper/read me.docx
- supplement/Image Analysis for paper/Step1_nuclearIdentification.m
- supplement/Image Analysis for paper/Step2_renaming.txt
- supplement/Image Analysis for paper/Step3_alignment.m
- supplement/Image Analysis for paper/Step4_registration.m
- supplement/Image Analysis for paper/Step5_averagingontosphere.m
- supplement/Image Analysis for paper/Step6a_display3Daverage.m
- supplement/Image Analysis for paper/Step6b_TTestcompare.m
- supplement/Image Analysis for paper/Step6c_DisplayMarginGradient.m
- supplement/Image Analysis for paper/wt stk1.tif
- supplement/P-Smad intensities/
- supplement/P-Smad intensities/bmp overexpression/
- supplement/P-Smad intensities/bmp overexpression/bmp27545all1_after_CPD.mat
- supplement/P-Smad intensities/bmp overexpression/bmp27545all2_after_CPD.mat
- supplement/P-Smad intensities/bmp overexpression/bmp27545all3_after_CPD.mat
- supplement/P-Smad intensities/bmp overexpression/bmp27545all4_after_CPD.mat
- supplement/P-Smad intensities/bmp overexpression/bmp27545all5_after_CPD.mat
- supplement/P-Smad intensities/bmp overexpression/bmp27615all1_after_CPD.mat
- supplement/P-Smad intensities/bmp overexpression/bmp27615all2_after_CPD.mat
- supplement/P-Smad intensities/bmp overexpression/bmp27615all3_after_CPD.mat
- supplement/P-Smad intensities/bmp overexpression/bmp27615all4_after_CPD.mat
- supplement/P-Smad intensities/bmp overexpression/wt545all1_after_CPD.mat
- supplement/P-Smad intensities/bmp overexpression/wt545all2_after_CPD.mat
- supplement/P-Smad intensities/bmp overexpression/wt545all3_after_CPD.mat
- supplement/P-Smad intensities/bmp overexpression/wt545all4_after_CPD.mat
- supplement/P-Smad intensities/bmp overexpression/wtvsbmp27.tif
- supplement/P-Smad intensities/chd/
- supplement/P-Smad intensities/chd/4.7/
- supplement/P-Smad intensities/chd/4.7/BT1 stk1_after_CPD.mat
- supplement/P-Smad intensities/chd/4.7/BT1 stk2_after_CPD.mat
- supplement/P-Smad intensities/chd/4.7/BT1 stk3_after_CPD.mat
- supplement/P-Smad intensities/chd/4.7/icosT47.mat
- supplement/P-Smad intensities/chd/5.3/
- supplement/P-Smad intensities/chd/5.3/CT1stk1_after_CPD.mat
- supplement/P-Smad intensities/chd/5.3/CT1stk2_after_CPD.mat
- supplement/P-Smad intensities/chd/5.3/CT1stk5_after_CPD.mat
- supplement/P-Smad intensities/chd/5.3/CT1stk6_after_CPD.mat
- supplement/P-Smad intensities/chd/5.3/CT1stk7_after_CPD.mat
- supplement/P-Smad intensities/chd/5.3/icosT53.mat
- supplement/P-Smad intensities/chd/5.7/
- supplement/P-Smad intensities/chd/5.7/chd57stk1_after_CPD.mat
- supplement/P-Smad intensities/chd/5.7/chd57stk10_after_CPD.mat
- supplement/P-Smad intensities/chd/5.7/chd57stk11_after_CPD.mat
- supplement/P-Smad intensities/chd/5.7/chd57stk2_after_CPD.mat
- supplement/P-Smad intensities/chd/5.7/chd57stk3_after_CPD.mat
- supplement/P-Smad intensities/chd/5.7/chd57stk4_after_CPD.mat
- supplement/P-Smad intensities/chd/5.7/chd57stk5_after_CPD.mat
- supplement/P-Smad intensities/chd/5.7/chd57stk6_after_CPD.mat
- supplement/P-Smad intensities/chd/5.7/chd57stk7_after_CPD.mat
- supplement/P-Smad intensities/chd/5.7/chd57stk8_after_CPD.mat
- supplement/P-Smad intensities/chd/5.7/chd57stk9_after_CPD.mat
- supplement/P-Smad intensities/chd/5.7/icoschd57.mat
- supplement/P-Smad intensities/chd/6.3/
- supplement/P-Smad intensities/chd/6.3/chd63stk1_after_CPD.mat
- supplement/P-Smad intensities/chd/6.3/chd63stk2_after_CPD.mat
- supplement/P-Smad intensities/chd/6.3/chd63stk3_after_CPD.mat
- supplement/P-Smad intensities/chd/6.3/chd63stk4_after_CPD.mat
- supplement/P-Smad intensities/chd/6.3/chd63stk5_after_CPD.mat
- supplement/P-Smad intensities/chd/6.3/chd63stk6_after_CPD.mat
- supplement/P-Smad intensities/chd/6.3/chd63stk7_after_CPD.mat
- supplement/P-Smad intensities/chd/6.3/chd63stk8_after_CPD.mat
- supplement/P-Smad intensities/chd/6.3/chd63stk9_after_CPD.mat
- supplement/P-Smad intensities/chd/6.3/icoschd63.mat
- supplement/P-Smad intensities/Read Me.txt
- supplement/P-Smad intensities/wt/
- supplement/P-Smad intensities/wt/4.7/
- supplement/P-Smad intensities/wt/4.7/BT1 stk4_after_CPD.mat
- supplement/P-Smad intensities/wt/4.7/BT1 stk5_after_CPD.mat
- supplement/P-Smad intensities/wt/4.7/BT1 stk6_after_CPD.mat
- supplement/P-Smad intensities/wt/4.7/icosT47.mat
- supplement/P-Smad intensities/wt/5.3/
- supplement/P-Smad intensities/wt/5.3/CT1stk3_after_CPD.mat
- supplement/P-Smad intensities/wt/5.3/CT1stk4_after_CPD.mat
- supplement/P-Smad intensities/wt/5.3/CT1stk8_after_CPD.mat
- supplement/P-Smad intensities/wt/5.3/CT1stk9_after_CPD.mat
- supplement/P-Smad intensities/wt/5.3/icosT53.mat
- supplement/P-Smad intensities/wt/5.7/
- supplement/P-Smad intensities/wt/5.7/icoswt57all.mat
- supplement/P-Smad intensities/wt/5.7/wt57stk1_after_CPD.mat
- supplement/P-Smad intensities/wt/5.7/wt57stk10_after_CPD.mat
- supplement/P-Smad intensities/wt/5.7/wt57stk11_after_CPD.mat
- supplement/P-Smad intensities/wt/5.7/wt57stk12_after_CPD.mat
- supplement/P-Smad intensities/wt/5.7/wt57stk13_after_CPD.mat
- supplement/P-Smad intensities/wt/5.7/wt57stk14_after_CPD.mat
- supplement/P-Smad intensities/wt/5.7/wt57stk2_after_CPD.mat
- supplement/P-Smad intensities/wt/5.7/wt57stk3_after_CPD.mat
- supplement/P-Smad intensities/wt/5.7/wt57stk4_after_CPD.mat
- supplement/P-Smad intensities/wt/5.7/wt57stk5_after_CPD.mat
- supplement/P-Smad intensities/wt/5.7/wt57stk6_after_CPD.mat
- supplement/P-Smad intensities/wt/5.7/wt57stk7_after_CPD.mat
- supplement/P-Smad intensities/wt/5.7/wt57stk8_after_CPD.mat
- supplement/P-Smad intensities/wt/5.7/wt57stk9_after_CPD.mat
- supplement/P-Smad intensities/wt/6.3/
- supplement/P-Smad intensities/wt/6.3/icost63all.mat
- supplement/P-Smad intensities/wt/6.3/wt63stk1_after_CPD.mat
- supplement/P-Smad intensities/wt/6.3/wt63stk10_after_CPD.mat
- supplement/P-Smad intensities/wt/6.3/wt63stk11_after_CPD.mat
- supplement/P-Smad intensities/wt/6.3/wt63stk2_after_CPD.mat
- supplement/P-Smad intensities/wt/6.3/wt63stk3_after_CPD.mat
- supplement/P-Smad intensities/wt/6.3/wt63stk4_after_CPD.mat
- supplement/P-Smad intensities/wt/6.3/wt63stk5_after_CPD.mat
- supplement/P-Smad intensities/wt/6.3/wt63stk6_after_CPD.mat
- supplement/P-Smad intensities/wt/6.3/wt63stk7_after_CPD.mat
- supplement/P-Smad intensities/wt/6.3/wt63stk8_after_CPD.mat
- supplement/P-Smad intensities/wt/6.3/wt63stk9_after_CPD.mat
- supplement/P-Smad intensities/wt/6.7/
- supplement/P-Smad intensities/wt/6.7/icoswt67.mat
- supplement/P-Smad intensities/wt/6.7/wt67stk1_after_CPD.mat
- supplement/P-Smad intensities/wt/6.7/wt67stk2_after_CPD.mat
- supplement/P-Smad intensities/wt/6.7/wt67stk3_after_CPD.mat
- supplement/P-Smad intensities/wt/6.7/wt67stk4_after_CPD.mat
