# Supplementary material for: Systems biology derived source-sink mechanism of BMP gradient formation
Source: eLife. 2017 Aug 9;6:e22199. doi: 10.7554/eLife.22199 (PMC5590806; doi:10.7554/eLife.22199)
Supplement: Supplementary file 1. [file elife-22199-supp1.zip › supplement/Image Analysis for paper/functions/Image processing/circfit.m]

% CIRCFIT Fits a circle in x,y plane.   Wei Dou 05/8/13
%
% [XC, YC, R, A] = CIRCFIT(X,Y)
% Result is center point (yc,xc) and radius R.A is an 
% optional output describing the circle's equation:
%
% x^2+y^2+a(1)*x+a(2)*y+a(3)=0

function [xc,yc,R,a] = circfit(x,y)

n=length(x); xx=x.*x; yy=y.*y; xy=x.*y;
A=[sum(x) sum(y) n;sum(xy) sum(yy)...
sum(y);sum(xx) sum(xy) sum(x)];
B=[-sum(xx+yy) ; -sum(xx.*y+yy.*y) ; -sum(xx.*x+xy.*y)];
a=A\B;
xc = -.5*a(1);
yc = -.5*a(2);
R = sqrt((a(1)^2+a(2)^2)/4-a(3));

end
