# Supplementary material for: Systems biology derived source-sink mechanism of BMP gradient formation
Source: eLife. 2017 Aug 9;6:e22199. doi: 10.7554/eLife.22199 (PMC5590806; doi:10.7554/eLife.22199)
Supplement: Supplementary file 1. [file elife-22199-supp1.zip › supplement/Image Analysis for paper/functions/Image processing/CPD_preprocessing.m]

% CPD_preprocessing. Wei Dou 5/27/12.
% 3D rotation of zebrafish embryo nuclei position data before CPD rigid or affine registration. 
% CPD can only solve small-angle 3D rotions (< 5 degrees).
% this is for approximate alignment the orientation of the test embryo to the reference embryo
% in order to greatly decrease the rotation angles before CPD rotation estimation. 
% plane regression and rotation is used to eliminate the large angle around x and y axes.
% 0-360 z-axis rotation screening is used to approxiamate the rotation angle around z axis. 

function [X, Y, b2] = CPD_preprocessing(X, Y, opti)
p = mfilename('fullpath'); pathstr = fileparts(p);

disp('start x,y rotation preprocessing...'); tic;

for i=1:opti.maxNO
%-------------------Preprocessing: rotation to eliminate the large angle around x and y axes-----------------------
% Plane regression and plots. b = parameter values for Z = b(1) + b(2)*X + b(3)*Y (plane function).
    b1=plane_regression(X); % for X (test) set, b1 is the regression parameter set for test set plane function.
    b2=plane_regression(Y); % as above
 
    if opti.show && i==1       % plotting before preprocessing
       figure(1), plane_plot(X,b1,Y,b2); title('Before preprocessing(xy rotation)'); 
    end

% Translation of the two nuclei data sets (test and reference) based on that the two regression planes pass the origin point (0,0,0). 
          % This is to ensure that we obtain the unit vector (passing the origin point)
          % along the intercecting line of the two traslated regression planes (test and reference set).
    X(:,3) = X(:,3) - b1(1); 
    Y(:,3) = Y(:,3) - b2(1);

% Calculate the unit vector.
    [x, y, z] = unit_vector(b1, b2);

% Calculate the angle of the two regression planes.   b(2)*X + b(3)*Y - Z = -b(1)
    cosA = [b1(2), b1(3),-1]*[b2(2),b2(3),-1]'/((b1(2)^2+b1(3)^2+1)^0.5*(b2(2)^2+b2(3)^2+1)^0.5);
    alpha = acos(cosA);

% Rotation of the test set plane to the reference set plane, eliminating the large angle around x and y axes.
    r = pre_r(x, y, z, 2*pi-alpha);
    Y = Y*r';
    
    disp(['iteration = ' num2str(i) ', angle = ' num2str(alpha)]);
    
    if i==1, b12 = 0; end; b12 = b12 + b1(1);    
    
    if i==opti.maxNO || alpha<opti.limit, break; end;
end

disptime(toc);

X(:,3) = X(:,3) + b12;  b1(1) = b1(1) + b12; % restore traslation in z direction for X set.

if opti.show
   figure(2), plane_plot(X,b1,Y,b2);   
   title('After preprocessing_rotation(xy rotation)');
end

cd(pathstr);
end
