# Supplementary material for: Systems biology derived source-sink mechanism of BMP gradient formation
Source: eLife. 2017 Aug 9;6:e22199. doi: 10.7554/eLife.22199 (PMC5590806; doi:10.7554/eLife.22199)
Supplement: Supplementary file 1. [file elife-22199-supp1.zip › supplement/Image Analysis for paper/functions/Image processing/dvplane.m]

% dvplane.   Wei Dou 5/8/13.
% This function calculates the the Dorsal-Ventral Plane of an embryo using 
% 4D nuclei point data: (x, y, z, Psmad_Intensity). The 4D data is then
% rigidly rotated to make the DV plane overlap with x,z plane.
% After the D-V plane has been determined, Psmad Intensity Profiles can be
% extracted for statistical analyses.
% Plane regression to make the embryo regressed plane overlapp with the 
% x-y plane is a priority for this function.
% ---------------
% Rigidly rotated nuclei point data from plane regression is imported as a
% structure datainput.set1,..2,..3,..4,..... Each set includes a specific 
% embryo from a certain developmental stage.
% The rest of the input parameters are:
%     stk: number of individual embryos to be analyzed at a certain stage;
%     bandwidth: band width in z direction;
%     stapo: start z coordinate for the first band;
%     endpo: end z coordinate for the last band;
%     NOmaxPo: for each band, when you estimate average maximum intensity
%              point, the number of the largest intensity points in descending 
%              order used for averaging;
%     plots.__: 1, show plots in the process, =0, do not show plots;
%          .Band1: band plot after z range restriction;
%          .Band2: band plot after intensity narrowing down;
%          .BandCirMax: band plot with regressed circle center and maximum
%                       average intensity point;
%          .LinReg: regressed line in x-y plane using centers and maximums;
%          .DV: final transformed nuclei data with DV plane as the x-z
%               plane plotted. ventral pole set to (0,0,0); 
%     VenOriSetMet: method used to set ventral pole cordinates to (0,0,0);
%                   Method 1: average ventral coordinates; 
%                   Method 2: circle regression.
% Output: transformed nuclei data.
% ---------------
% To find the DV plane, the function separates the 3D(x,y,z) nuclei point
% shell data into several bands, for each band estimates the coordinate 
% with maximum Psmad Intensity. Center coordinates for each individual
% bands are also estimated using circle regression. The combanation of
% these coordinates will be used to estimate the DV plane.

function [dataoutput, R, CentPo] = dvplane(datainput, stk, parameters) 

% check inputs and set the default
if nargin<2
    error('Error! Not enough inputs.');
elseif nargin==2
       bandwidth = 100; stapo = -100; endpo = -40;  NOmaxPo = 20; plots = 0;
elseif nargin==3
       if ~isfield(parameters,'dvmethod') || isempty(parameters.dvmethod), parameters.dvmethod = 1; end;
       if ~isfield(parameters,'bandwidth') || isempty(parameters.bandwidth), parameters.bandwidth = 100; end;
       if ~isfield(parameters,'stapo') || isempty(parameters.stapo), parameters.stapo = -100; end;       
       if ~isfield(parameters,'endpo') || isempty(parameters.endpo), parameters.endpo = -40; end;
       if ~isfield(parameters,'NOmaxPo') || isempty(parameters.NOmaxPo), parameters.NOmaxPo = 20; end;
       if ~isfield(parameters,'plots') || isempty(parameters.plots), parameters.plots = []; end;
       if ~isfield(parameters.plots,'Band1') || isempty(parameters.plots.Band1), parameters.plots.Band1 = 0; end; 
       if ~isfield(parameters.plots,'Band2') || isempty(parameters.plots.Band2), parameters.plots.Band2 = 0; end; 
       if ~isfield(parameters.plots,'BandCirMax') || isempty(parameters.plots.BandCirMax), parameters.plots.BandCirMax = 0; end; 
       if ~isfield(parameters.plots,'LinReg') || isempty(parameters.plots.LinReg), parameters.plots.LinReg = 0; end; 
       if ~isfield(parameters.plots,'DV') || isempty(parameters.plots.DV), parameters.plots.DV = 0; end; 
       dvmethod = parameters.dvmethod;
       bandwidth = parameters.bandwidth;
       stapo = parameters.stapo;
       endpo = parameters.endpo;
       NOmaxPo = parameters.NOmaxPo;
       plots = parameters.plots;   
end
if stk<0 || rem(stk,1)~=0, error('Error! stk input must be a postive integer within the range of you embryo number.'); end;

BandNO = size(stapo:bandwidth:endpo,2)-1;
data = datainput;
R = zeros(stk,1);       % Initialization, storing radius of the fitted cirlce of the band along the DV plane moved to the x-z plane
CentPo = zeros(stk,2);  % Initialization, storing center coordinates of the fitted circles along the DV planed moved to the x-z plane
                        % and with the ventral pole (cross point of the fitted circle in the x-z plane withe the x axis) set to (0,0,0)

%finding the dorval ventral plane
tic;
for i=stk:stk
    disp(['Finding DV plane for the ' int2str(i) 'th embryo...']);
    LinRegPo = zeros(BandNO*2, 2); 
    eval(['n1 = size(data.set' int2str(i) ', 1);']);
    for j=1:BandNO
        
    % step1: band selection
        tem1 = zeros(1,5);         % temporary matrix storing nuclei points within a short range along the z axis
        for k=1:n1  
            eval(['datatemp = data.set' int2str(i) '(k,3);']);
            if datatemp > stapo && datatemp < stapo+bandwidth
               eval(['tem1 = cat(1, tem1, data.set' int2str(i) '(k,:));']);    
            end
        end
        tem1 = tem1(2:size(tem1,1), :);
        if plots.Band1
           figure, plot3(tem1(:,1), tem1(:,2), tem1(:,3),'.');
           eval(['title(''Band ' int2str(j) ' nuclei points'');']);            
        end
        stapo = stapo + bandwidth;
        
    % step2: narrow down using I range (ventral most in the z range)
        eval(['Threshold = dvmethod * 0.5 * max(data.set' int2str(i) '(:,5));']); %finding nuclei points with intensity values >= 0.4 max intensity (toward ventral pole)
        n2 = size(tem1, 1);
        tem2 = zeros(1,5);   % temporary matrix storing nuclei points within a short range along the z axis and above a certain I threshold
        for k=1:n2
            if tem1(k,5) > Threshold || tem1(k,5) == Threshold
               tem2 = cat(1, tem2, tem1(k,:));
            end
        end
        tem2 = tem2(2:size(tem2,1), :);
        if plots.Band2
           figure, plot3(tem2(:,1), tem2(:,2), tem2(:,3),'.');
           eval(['title(''Band ' int2str(j) ' nuclei points toward ventral pole'');'])
        end
        
    % step3: estimate maximum intensity points and center points
                    % estimate cirlce center points for each individual band
        [xc, yc, R0] = circfit(tem1(:,1), tem1(:,2));
        if plots.BandCirMax
           figure, plot(tem1(:,1),tem1(:,2), '.', xc, yc, 'r+');
           figure, plot(tem2(:,1),tem2(:,2), '.', AveMaxPo(1), AveMaxPo(2), 'r+');
        end
        LinRegPo(j+BandNO,:) = [xc, yc];
                    % estimate average maximum intensity points.
        if dvmethod==1        % method1: finding local average maximums                 
           [~,IX] = sort(tem2(:,5), 'descend');    
           MaxPo = zeros(NOmaxPo, 5); 
           for k=1:NOmaxPo
               MaxPo(k,:) = tem2(IX(k),:);
           end
           AveMaxPo = mean(MaxPo,1);
           LinRegPo(j,:) = AveMaxPo(1:2);
        elseif dvmethod==2    % method2: polynomial fitting and peak finding
               tem1(:,1) = tem1(:,1) -xc; tem1(:,2) = tem1(:,2) -yc;
               eval(['data.set' int2str(i) '(:,1) = data.set' int2str(i) '(:,1)-xc;']);
               eval(['data.set' int2str(i) '(:,2) = data.set' int2str(i) '(:,2)-yc;']);
               xc = 0; yc = 0; LinRegPo(j+BandNO,:) = [0, 0]; 
               tem1(:,4) = real(asin(tem1(:,2) ./ sqrt((tem1(:,1)-xc).^2 + (tem1(:,2)-yc).^2)));
               for k=1:size(tem1,1)
                   if tem1(k,1)>xc
                      tem1(k,4) = sign(tem1(k,4))*pi - tem1(k,4);
                   end
               end
               p = polyfit(tem1(:,4),tem1(:,5),4); % x: tem1(:,4), degrees, y: tem1(:,5), intensities
               inten_hat = p(1)*tem1(:,4).^4 + p(2)*tem1(:,4).^3 + p(3)*tem1(:,4).^2 + p(4)*tem1(:,4) +p(5);
               figure, plot(tem1(:,4),tem1(:,5),'bx',tem1(:,4),inten_hat,'r.');
               rts = roots([4,3,2,1] .* p(1:4));   % first derivative equals 0.
               rts_snd = 12*p(1) * rts.^2 + 6*p(2) * rts + 2*p(3); 
               if j==1, tempol = zeros(BandNO,1); end;
               for k=1:3
                   if rts_snd(k)<0
                      LinRegPo(j,:) = [xc - R0*cos(rts(k)), R0*sin(rts(k))];
                      tempol(j) = rts(k);
                   end
               end
        end
    end
    if dvmethod==2
       Average_Angle_Position = mean(tempol) 
       standard_error = std(tempol); 
       LinRegPo
    end
    
    % step4: line regression and DV plane positioning passing the line and vertical to x-z plane
    eval(['data.set' int2str(i) '(:,1) = data.set' int2str(i) '(:,1)-mean(LinRegPo(1:BandNO,1));']);
    eval(['data.set' int2str(i) '(:,2) = data.set' int2str(i) '(:,2)-mean(LinRegPo(1:BandNO,2));']);     
    LinRegPo(:,1) = LinRegPo(:,1) - mean(LinRegPo(1:BandNO,1));
    LinRegPo(:,2) = LinRegPo(:,2) - mean(LinRegPo(1:BandNO,2));     
    p=real(polyfit(LinRegPo(:,1),LinRegPo(:,2),1));   % y=p(1)x +p(2) is the estimated DV plane
    xx=ceil(min(LinRegPo(:,1))*0.1)*10-50:20:ceil(max(LinRegPo(:,1))*0.1)*10+50;   
%     if plots.LinReg
%        figure,plot(LinRegPo(:,1),LinRegPo(:,2),'x',xx,polyval(p,xx),'r'); 
%     end            

    % step5: rotation and translation to make the DV plane overlap with x-z
           % plane and ventral pole coordinate set to (0,0,0).
    eval(['data.set' int2str(i) '(:,2) = data.set' int2str(i) '(:,2) - p(2);']);
    
    % figure,scatter3(data.set2(:,1), data.set2(:,2), data.set2(:,3), 10, data.set2(:,5), 'filled');
    
    LinRegPo(:,2) = LinRegPo(:,2) - p(2);
    % LinRegPo
    if plots.LinReg
       figure,plot(LinRegPo(:,1),LinRegPo(:,2),'x',xx,polyval([p(1) 0],xx),'r'); 
    end      
         % translation of the nuclei data set along y axis to make the DV
         % plane passing the origin(0,0,0).
    if mean(LinRegPo(BandNO+1:BandNO*2,2))>0      % clockwise rotation along z axis              
       if p(1)>0 || p(1)==0
          ang = 2*pi - atan(p(1));
       elseif p(1)<0
          ang = pi + atan(abs(p(1)));
       end 
    elseif mean(LinRegPo(BandNO+1:BandNO*2,2))<0  % counterclockwise rotation along z axis 
       if p(1)>0 || p(1)==0
          ang = pi - atan(p(1));
       elseif p(1)<0
          ang = atan(abs(p(1)));
       end              
    end
    r = pre_r(0,0,1,ang);
    eval(['data.set' int2str(i) '(:,1:3) = data.set' int2str(i) '(:,1:3) * r'';']); 
    
    if plots.DV
       eval(['data_for_plot = [data.set' int2str(i) '(:,1:3) data.set' int2str(i) '(:,5)];']);
       figure, plane_plot(data_for_plot, 0);    
    end        
end
    disptime(toc);
    eval(['dataoutput = data.set' int2str(i) ';']);  % set output return data
end
