# Supplementary material for: Systems biology derived source-sink mechanism of BMP gradient formation
Source: eLife. 2017 Aug 9;6:e22199. doi: 10.7554/eLife.22199 (PMC5590806; doi:10.7554/eLife.22199)
Supplement: Supplementary file 1. [file elife-22199-supp1.zip › supplement/Image Analysis for paper/functions/Image processing/dvprofile.m]

% dvprofile. by Wei Dou 9/29/12
% This is to extract the dv profile of Psmad Intensity using preprocessed
% 4D (x, y, z, I) nuclei point data and trapezoidal method. For each Trapezoid
% center, a number of nearest datapoints were used to estimate the average 
% intensity. Preprocessed nuclei point sets can be obtained using the dvplane 
% function, with the DV plane overlapped with the x-z plane, and the ventral 
% pole coordinates set to (0,0,0). This makes the profile extraction work
% straightforward without further spatial orientation adjustment of the 4D nuclei sets.
% input:  
%            datainput: nuclei dataset including (x,y,z,I)
%            ywidth: your definded width of the DV band in the y direction
%            step: step width of the trapezoid screening
%            NOMinPo: number of neareset data points used for each trapezoid center
% output:
%            Profile: (:,1)--> x position(arclength position), 
%                     (:,2)--> averge intensity at a defined x position
%            L: total arclength of the DV plane
%            CentPo: center point coordinates for each trapezoid

function [Profile, L, CentPo] = dvprofile(datainput, ywidth, step, NOMinPo)

if nargin~=4, error('Not enough input, input all four parameters (data, ywidth, step, NOMinPo...'); end;  
                                                                                 % test input error                            
%----------------narrow down to the DV band of the point set---------------

banddata = zeros(1,5);      
for i = 1:size(datainput,1)
    if datainput(i,2)< ywidth/2 && datainput(i,2)>-ywidth/2
       banddata = cat(1, banddata, datainput(i,:));
    end
end
banddata = banddata(2:size(banddata,1),:);
% figure,plot3(banddata(:,1), banddata(:,2), banddata(:,3),'.');
% figure, scatter3(banddata(:,1), banddata(:,2), banddata(:,3), 15, banddata(:,5), 'filled');

%----------------------------profile extraction----------------------------

mx0 = 0; mz0 = 0;    % Ventrl pole coordinates (0,0)
cenPo = [mx0, mz0];  % storing center point coordinates for each trapezoid
Profile(1,1) = 0;    % ventral pole arc length coordinate at (0,0,0), = 0; 
temdata = sqrt(sum(banddata(:,1:3).^2,2));
[B, IX] = sort(temdata, 'ascend');
MinPo = zeros(NOMinPo, 5); 
for i=1:NOMinPo
    MinPo(i,:) = banddata(IX(i),:); 
end
Profile(1,2) = mean(MinPo(:,5));     % ventral pole intensity at coordinate (0,0,0)

% plot3(MinPo(:,1), MinPo(:,2), MinPo(:,3), 'x',banddata(:,1), banddata(:,2), banddata(:,3),'.');
clear temdata MinPo;

i = 2;  % find average intensity values at other x positions along the DV arclength
j = step/2;
k = 3*step/2;
for k=3*step/2:step:max(banddata(:,1))
   
    % find center (x,y,z) and arclength coordinates
    temdata = zeros(1,5);  
    for m=1:size(banddata,1)
        if banddata(m,1)>j && banddata(m,1)<k
           temdata = cat(1, temdata, banddata(m,:));
        end
    end
    temdata = temdata(2:size(temdata,1),:); 
    mx = (k+j) / 2;
    mz = mean(temdata(:,3)); 
%    plot3(temdata(:,1), temdata(:,2), temdata(:,3),'.',mx,0,mz,'x');    
    Profile(i,1) = Profile(i-1,1) + sqrt((mx-mx0)^2+(mz-mz0)^2);
    mx0 = mx; mz0 = mz;
    cenPo = cat(1, cenPo, [mx, mz]);
    
    clear temdata;
    
    % find average intensity
    for m=1:size(banddata,1)
        temdata(m,1) = sqrt(sum((banddata(m,1:3) - [mx 0 mz]).^2,2));
    end
    [B, IX] = sort(temdata, 'ascend');
    MinPo = zeros(NOMinPo, 5); 
    for m=1:NOMinPo
        MinPo(m,:) = banddata(IX(m),:); 
    end
    Profile(i,2) = mean(MinPo(:,5));
    clear temdata MinPo;
            
    i = i+1;
    j = k;
end
% figure, plot(Profile(:,1), Profile(:,2), '+');
L =  sum(Profile(:,1)); % Calculation of total arclength of the DV plane
end
