# Supplementary material for: Systems biology derived source-sink mechanism of BMP gradient formation
Source: eLife. 2017 Aug 9;6:e22199. doi: 10.7554/eLife.22199 (PMC5590806; doi:10.7554/eLife.22199)
Supplement: Supplementary file 1. [file elife-22199-supp1.zip › supplement/Image Analysis for paper/functions/Image processing/errbar_mean_pro.m]

% Function Name: mean_profile_calc
% Authour: Wei Dou 
% Update date: 9/8/2013
%
% Functionality:
%     This function does two jobs, (i) it takes the one mean profile matrix
% calculated in the function mean_profile_calc for a series of embryos at 
% the same developmental stage with the same genotype (say 4.6hpf WT), and gives 
% an error bar plot; (ii) it takes two mean profile matrice for two sets of
% embryos at the same developmental stage with different genotypes (can be
% more than 2 types), and plot their error bar plots together on a single
% plot.
%
% Function Input:
%     mean_profile - a structure containing the mean profile matrix or mean 
%                    profile matrice. Field names should be from t1 to tn, 
%                    with 1 to n representing the id of each individual type
%     opt - a structure determining the parameters for plotting 
%          .title - a string defining the tiltle of the plot, default = 'Error Bar (SEM)'
%          .legend - a string cell defining the legend of the plot, if not defined,
%                    do not add legend. e.g. {'...', '...'}
%          .lwidth - line width of the plot, default = 2
%          .font - font size of the axis, labels, title, and legend, default = 17
%          .xlim - x axis scale, default = [-200, 200]
%          .ylim - y axis scale, default = [0, 100]
%          .save_or_not - whether to save the figure as png, default = 0 (not save)

function errbar_mean_pro(mean_profile, opt)

% check inputs and set defaults
if nargin<1, error('Error! No input arguments.'); end
if nargin==1
   opt.title='Error Bar (SEM)'; 
   opt.lwidth=1; 
   opt.font = 17;
   opt.xlim = [-200, 200];
   opt.ylim = [0, 100];
   opt.save_or_not = 0;
   legend_or_not = 0;
end 
if nargin==2
   if ~isfield(opt,'title') || isempty(opt.title), opt.title='Error Bar (SEM)'; end
   if ~isfield(opt,'lwidth') || isempty(opt.lwidth), opt.lwidth=2; end
   if ~isfield(opt,'font') || isempty(opt.font), opt.font=17; end
   if ~isfield(opt,'xlim') || isempty(opt.xlim), opt.xlim=[-200, 200]; end   
   if ~isfield(opt,'ylim') || isempty(opt.ylim), opt.ylim=[0, 100]; end   
   if ~isfield(opt,'save_or_not') || isempty(opt.save_or_not), opt.save_or_not=0; end   
   if ~isfield(opt,'legend') || isempty(opt.legend)
       legend_or_not = 0;     % do not add legend
   else
       legend_or_not = 1;     % add legend
   end
end

% begin generating the plot
gtype = fieldnames(mean_profile);
num_gtype = length(gtype);
if num_gtype>6    % error check: maximum number of genotypes plotted together <=6 
   error('Error! Genotypes should not be larger than 6 for plotting simultaneously');
end

figure,
color = 'brkgcy';    
hold on;
for i=1:num_gtype
    eval(['t = mean_profile.' gtype{i} ';']); 
    errorbar(t(:,1), t(:,2), t(:,3), color(i), 'lineWidth', opt.lwidth);
end
hold off;

set(gca,'FontSize', opt.font);
t = title(opt.title);
set(t, 'FontSize', opt.font);
xla = xlabel('Angle Degree');
set(xla, 'FontSize', opt.font);
yla = ylabel('Intensity (a.u.)');
set(yla, 'FontSize', opt.font);

xlim(opt.xlim);
ylim(opt.ylim);

if legend_or_not==1
   if num_gtype==1, lege = legend(opt.legend{1}); end 
   if num_gtype==2, lege = legend(opt.legend{1}, opt.legend{2}); end
   if num_gtype==3, lege = legend(opt.legend{1}, opt.legend{2}, opt.legend{3}); end
   if num_gtype==4, lege = legend(opt.legend{1}, opt.legend{2}, opt.legend{3}, ...
                                 opt.legend{4}); end
   if num_gtype==5, lege = legend(opt.legend{1}, opt.legend{2}, opt.legend{3}, ...
                                 opt.legend{4}, opt.legend{5}); end   
   if num_gtype==6, lege = legend(opt.legend{1}, opt.legend{2}, opt.legend{3}, ...
                                 opt.legend{4}, opt.legend{5}, opt.legend{6}); end
   set(lege, 'FontSize', opt.font-5);
end

if opt.save_or_not==1
   saveas(gcf, opt.title,'png');
end

end
