# Supplementary material for: Systems biology derived source-sink mechanism of BMP gradient formation
Source: eLife. 2017 Aug 9;6:e22199. doi: 10.7554/eLife.22199 (PMC5590806; doi:10.7554/eLife.22199)
Supplement: Supplementary file 1. [file elife-22199-supp1.zip › supplement/Image Analysis for paper/functions/Image processing/error_bar_WT_CLF_4_7_5_3_5_7_9102013.m]

% This codes takes the embryo data (WT and CLF) from 4.7, 5.3, and 5.7 hpf,
% calculates the error bar plots (WT and CLF plotted on a single figure for
% each developmental stage). The embryo data taken have been CPD
% registered. We will have to do, (i) inner outer surface nuclei deletion,
% (ii) 1D VLD (ventral lateral) profile extraction, (iii) mean profile
% calculation, and (iv) obtain error bar plots.
% 9/8/2013 by Wei Dou

clear; clc;

% set global eta
% eta = 32;

%%  4.7 hpf (BT1)
% Chd-/-:
% stk1, stk3, stk4
% Chd+/- (WT-like):
% stk2, stk5, stk6

%---------------------------- load data -----------------------------------
load('BT1_stk1_for_CPD.mat');
d1 = dataNew;
for i=2:6
    eval(['load(''BT1_stk' int2str(i) '_after_CPD.mat'');']);
    eval(['d' int2str(i) '=dataSTK' int2str(i) 'T;']);    
end

%-------------------- inner outer surface deletion ------------------------
% set options
opt.plot = 1; 
opt.numper = 0.15;

for i=1:6
    eval(['d = d' int2str(i) ';']);
    [idx_rem] = inoutsurf(d, opt);
    d = d(idx_rem, :);
    eval(['d' int2str(i) ' = d;']);
    clear d;
end

%----------------------- 1D VLD profile extraction ------------------------
for i=1:6
    eval(['d = d' int2str(i) ';']);
    
    % estimate eta at the margin
    percent=0.05;
    eta = eta_est(d(:,1:3), percent);
    
    profile = profile_extraction_1D_VLD(d, eta);    
    eval(['profile' int2str(i) ' = profile;']);   
    clear d profile;
end

%---------------------- mean profiel calculation --------------------------
% WT, stk2 was deleted
pWT.e1 = profile5;
pWT.e2 = profile6;
profile_mean_WT = mean_profile_calc(pWT);

% CLF
pCLF.e1 = profile1;
pCLF.e2 = profile3;
pCLF.e3 = profile4;
profile_mean_CLF = mean_profile_calc(pCLF);

%--------------------------- error bar plotting ---------------------------
% set options
opt.title='4.7 hpf';
opt.legend={'WT', 'CLF'};
opt.save_or_not = 0;

mp.t1 = profile_mean_WT;
mp.t2 = profile_mean_CLF;
errbar_mean_pro(mp, opt);


%% 5.3 hpf (CT1)
% chd-/-:
%        stk1, stk2,  stk5, stk6, stk7 (no use)
% chd+/- (WT-like):
%        stk3, stk4, stk8(7), stk9(8)

%---------------------------- load data -----------------------------------
load('CT1_stk1_dvadj_mth1and2.mat');
d1 = dataNew;
for i=2:8
    eval(['load(''CT1_stk' int2str(i) '_dvadj_mth1and2_CPD.mat'');']);
    eval(['d' int2str(i) '=dataSTK' int2str(i) 'T;']);    
end

%-------------------- inner outer surface deletion ------------------------
% set options
opt.plot = 0; 
opt.numper = 0.15;

for i=1:8
    eval(['d = d' int2str(i) ';']);
    [idx_rem] = inoutsurf(d, opt);
    d = d(idx_rem, :);
    eval(['d' int2str(i) ' = d;']);
    clear d;
end

%----------------------- 1D VLD profile extraction ------------------------
for i=1:8
    eval(['d = d' int2str(i) ';']);
    
    % estimate eta at the margin
    percent=0.05;
    eta = eta_est(d(:,1:3), percent);
    
    profile = profile_extraction_1D_VLD(d, eta);    
    eval(['profile' int2str(i) ' = profile;']);   
    clear d profile;
end

%---------------------- mean profiel calculation --------------------------
% WT, 
pWT.e1 = profile3;
pWT.e2 = profile4;
pWT.e3 = profile7;
pWT.e4 = profile8;
profile_mean_WT = mean_profile_calc(pWT);

% CLF
pCLF.e1 = profile1;
pCLF.e2 = profile2;
pCLF.e3 = profile5;
pCLF.e4 = profile6;
profile_mean_CLF = mean_profile_calc(pCLF);

%--------------------------- error bar plotting ---------------------------
% set options
opt.title='5.3 hpf';
opt.legend={'WT', 'CLF'};
opt.save_or_not = 0;

mp.t1 = profile_mean_WT;
mp.t2 = profile_mean_CLF;
errbar_mean_pro(mp, opt);


%% 5.7 hpf (CT1)
% LOF: stk 3 4 5
% WT: stk 1 2 6 7 8 9 (1 not used)

%---------------------------- load data -----------------------------------
for i=2:9
    eval(['load(''T5_7STK' int2str(i) '_YSLremoved.mat'');']);
    eval(['d' int2str(i) '=data5_7stk' int2str(i) ';']);    
end

%-------------------- inner outer surface deletion ------------------------
% set options
opt.plot = 0; 
opt.numper = 0.15;

for i=2:9
    eval(['d = d' int2str(i) ';']);
    [idx_rem] = inoutsurf(d, opt);
    d = d(idx_rem, :);
    eval(['d' int2str(i) ' = d;']);
    clear d;
end

%----------------------- 1D VLD profile extraction ------------------------
for i=2:9
    eval(['d = d' int2str(i) ';']);
    
    % estimate eta at the margin
    percent=0.05;
    eta = eta_est(d(:,1:3), percent);
    
    profile = profile_extraction_1D_VLD(d, eta);    
    eval(['profile' int2str(i) ' = profile;']);   
    clear d profile;
end

%---------------------- mean profiel calculation --------------------------
% WT, stk1 was deleted
pWT.e1 = profile2;
pWT.e2 = profile6;
pWT.e3 = profile7;
pWT.e4 = profile8;
pWT.e5 = profile9;
profile_mean_WT = mean_profile_calc(pWT);

% CLF
pCLF.e1 = profile3;
pCLF.e2 = profile4;
pCLF.e3 = profile5;
profile_mean_CLF = mean_profile_calc(pCLF);

%--------------------------- error bar plotting ---------------------------
% set options
opt.title='5.7 hpf';
opt.legend={'WT', 'CLF'};
opt.save_or_not = 0;

mp.t1 = profile_mean_WT;
mp.t2 = profile_mean_CLF;
errbar_mean_pro(mp, opt);
