# Supplementary material for: Systems biology derived source-sink mechanism of BMP gradient formation
Source: eLife. 2017 Aug 9;6:e22199. doi: 10.7554/eLife.22199 (PMC5590806; doi:10.7554/eLife.22199)
Supplement: Supplementary file 1. [file elife-22199-supp1.zip › supplement/Image Analysis for paper/functions/Image processing/eta_est.m]

% Function Name: eta_est  (Version 1.0)
% Author: Wei Dou
% Date: 8/25/2013
%
% Functionality:
%    This function reads in 3D nuclei cloud data after plane regression &
% adjustment, dv plane finding & rotation, and YSL deletion. An eta angle 
% value characterizing the degree of the cloud cap away from (either less 
% or more than) a hemispherical cap is calculated and returned. 
% 
% Inputs:
%     data - 3D (x,y,z) nuclei cloud data 
%     percent - percentage of the A/P range (z distance from the nucleus
%               point with the largest z coordinate to that with the
%               smallest z coordinate) used to estimate the posterior margin 
%               z coordinate of the cloud cap for calculation of eta, 
%               default = 0.05
% Output:
%     eta - the angle of the cloud cap away from a hemispherical cap. If
% it is exactly hemispherical, eta = 0. If less, eta ~ (0 to 90). If more,
% eta ~ (0 to -90).

function eta = eta_est(data, percent)

% check inputs and set defaults
if nargin<1, error('Error! No input arguments.'); end
if nargin==1, percent = 0.05; end 

% fit spherical surface to the cloud data
[~, ~, zc, R] = spherefit1(data(:,1),data(:,2),data(:,3));

% calculate the z coordinate of the posterior margin
max_z = max(data(:,3));
min_z = min(data(:,3));
zrange =  max_z - min_z; 
z_margin = min_z + zrange * percent;

% calculate eta
eta = asin((z_margin - zc)/R)/pi*180;

end
