# Supplementary material for: Systems biology derived source-sink mechanism of BMP gradient formation
Source: eLife. 2017 Aug 9;6:e22199. doi: 10.7554/eLife.22199 (PMC5590806; doi:10.7554/eLife.22199)
Supplement: Supplementary file 1. [file elife-22199-supp1.zip › supplement/Image Analysis for paper/functions/Image processing/inoutsurf.asv]

% Function Name: inoutsurf (version 1.1)
% Authour: Wei Dou 
% Update date: 11/5/2013
%
% Functionality:
%    This function takes 3D nuclei point hemisphere data from zebrafish embryo 
% as the input, and fits the inner and outer sphere surface of the 3D nuclei 
% point cloud. This will help define the real geometry of the embryo for meshing
% and modeling work in the next step.
% 
% Inputs:
%       data - 3D (x,y,z) or 5D (x,y,z, H3 intensity,P-smad intensity) nuclei cloud data 
%       opt - control arguments (data structure)
%         .degree_slice - 0:degree_slice:360, to define # of space slice elements, default = 5
%         .degree_bin - eta:degree_bin:180-eta, to define # of space bin elements, default = 10
%         .anterCap_width - size of the anterior cap region as a seperate
%                           space element to estimate inner and outer
%                           surface nuclei, default = 50 (micron)                          
%         .numper - for each space element defined by degree, percentage of min
%                   and max points chosen, default = 0.1
%         .eta_percent - one argument for eta_est function, which will be
%                        called here to estimate an eta for the sake of space bin
%                        element segmentation.
%                        percentage of the A/P range (z distance from the nucleus
%                        point with the largest z coordinate to that with the
%                        smallest z coordinate) used to estimate the posterior margin 
%                        z coordinate of the cloud cap for calculation of eta, 
%                        default = 0.05
%         .plot - whether to plot a slice element showing nuclei chosen for
%                 inner and outer surface estimation. default = 1 (plot)
% Output:
%       idx_rem - index of the remaining nuclei after inner outer deletion
%       idx_in - index of inner nuclei points chosen for sphere fit 
%       idx_out - index of outer nuclei points chosen for sphere fit
%       sphfitcoor - fitted sphere coordinates for inner and outer surface
%                    [[xc,yc,zc,R],
%                     [xinc, yinc, zinc, Rin],
%                     [xoutc, youtc, zoutc, Rout]]

function [idx_rem, idx_in, idx_out, sphfitcoor] = inoutsurf(data, opt)

% check inputs and set defaults
if nargin<1, error('Error! No input arguments.'); end
if nargin==1
   opt.degree_slice=5; opt.degree_bin=10; 
   opt.anterCap_width = 50; opt.numper=0.1; 
   opt.eta_percent=0.05; opt.plot=1; 
end 
if nargin==2
   if ~isfield(opt,'degree_slice') || isempty(opt.degree_slice), opt.degree_slice=5; end
   if ~isfield(opt,'degree_bin') || isempty(opt.degree_bin), opt.degree_bin=10; end
   if ~isfield(opt,'anterCap_width') || isempty(opt.anterCap_width), opt.anterCap_width=50; end
   if ~isfield(opt,'numper') || isempty(opt.numper), opt.numper=0.1; end
   if ~isfield(opt,'eta_percent') || isempty(opt.eta_percent), opt.eta_percent=0.05; end
   if ~isfield(opt,'plot') || isempty(opt.plot), opt.plot=1; end
end
if rem(180,opt.degree_slice), error('Error! Input opt.degree_slice must be exactly divided by 180'); end

degree_slice = opt.degree_slice; 
degree_bin = opt.degree_bin;
anterCap_width = opt.anterCap_width;
numper = opt.numper;
eta_percent = opt.eta_percent;

% fit mean sphere surface of all points and translate the data set accordingy
[xc, yc, zc, R] = spherefit1(data(:,1),data(:,2),data(:,3));
data(:,1) = data(:,1) - xc;    
data(:,2) = data(:,2) - yc;
data(:,3) = data(:,3) - zc;
data(:,4) = 1:size(data,1);

% estimate eta
eta = round(eta_est(data(:,1:3),eta_percent));

% initialize output index vectors as none
idx_in = [];
idx_out = [];

% start estimation of inner and outer surface
for alpha=degree_slice:degree_slice:180
    
    % select nuclei points in each space slice element rotating along the z axis 
    kf = tan(alpha/180*pi);
    kb = tan((alpha-degree_slice)/180*pi);
    xvec = data(:,1);
    yvec = data(:,2);    
    
    if kb==0
       bool_row = (xvec>=yvec/kf & yvec>0) | (xvec<=yvec/kf & yvec<0);        
    elseif kf==0
       bool_row = (xvec<yvec/kb & yvec>=0) | (xvec>yvec/kb & yvec<=0);        
    else
       bool_row = (xvec>=yvec/kf & xvec<yvec/kb) | (xvec<=yvec/kf & xvec>yvec/kb);
    end
    
    tmp0 = data(bool_row,:);  % space slice element of nuclei position data 
        
    plot3(tmp0(:,1),tmp0(:,2),tmp0(:,3),'.');
    
    % further segmenting each of the above space slice element:
    %   1. rotate the segment slices along z axis to make it overlap with
    %      the x-z plane
    %   2. rotate the segment slices along the y axis with degree_slice as the step
    %      and further segment the slices into bins
    % for each final bin element, find outer and inner nuclei points using
    % the percentage defined by numper     
    tmp0(:,1:3) = tmp0(:,1:3) * pre_r(0,0,1,(360-(alpha-degree_slice/2))/180*pi)';   
    
    plot3(tmp0(:,1),tmp0(:,2),tmp0(:,3),'.');
    pause;
    
    for beta=eta+degree_bin:degree_bin:180-eta
        kf = tan(beta/180*pi);
        kb = tan((beta-degree_bin)/180*pi);
        xvec = tmp0(:,1);
        zvec = tmp0(:,3); 
       
        if eta<0
            if beta<0
                if beta==eta+degree_bin
                    bool_row = xvec<=zvec/kf & xvec>=zvec/kb;
                else
                    bool_row = xvec<=zvec/kf & xvec>zvec/kb;
                end
            elseif beta==0
                    bool_row = xvec>zvec/kb & zvec<=0;
            elseif beta>0 && beta<degree_bin
                    bool_row = xvec>=zvec/kf & xvec>zvec/kb; 
            elseif beta==degree_bin
                    bool_row = xvec>=zvec/kf & zvec>0;
            elseif beta==180
                    bool_row = xvec<zvec/kb & zvec>=0;
            elseif beta>180 && beta<180+degree_bin
                    bool_row = xvec<=zvec/kf & xvec<zvec/kb;
            elseif beta>degree_bin+180
                    bool_row = xvec<=zvec/kf & xvec>zvec/kb;
            else
                    bool_row = xvec>=zvec/kf & xvec<zvec/kb;
            end
        elseif eta==0
            if kb==0
                bool_row = xvec>=zvec/kf & zvec>=0;
            elseif kf==0
                bool_row = xvec<zvec/kb & zvec>=0;
            else
                bool_row = xvec>=zvec/kf & xvec<zvec/kb;
            end
        elseif eta>0
            if beta==eta+degree_bin
                bool_row = xvec>=zvec/kf & xvec<=zvec/kb;
            else
                bool_row = xvec>=zvec/kf & xvec<zvec/kb;
            end
        end
        
        % space bin element from each space slice element   
        if sum(bool_row)>=5  % select bins that contain at least 5 nuclei
           tmp1 = tmp0(bool_row,:); 
           % calculated distance of each nucleus postion away from the orignin
           distance = sqrt(tmp1(:,1).^2 + tmp1(:,2).^2 + tmp1(:,3).^2); 
           % sort distance and find inner and outer layer nuclei
           [~,IX1] = sort(distance, 'ascend');  
           [~,IX2] = sort(distance, 'descend');         
           m = round(numper*size(distance));
           idx_in = cat(1,idx_in,tmp1(IX1(1:m),4));   % update inner nuclei index
           idx_out = cat(1,idx_out,tmp1(IX2(1:m),4)); % update outer nuclei index 
        end
    end
    
%     % plot a slice element showing inner and outer surface nuclei selected
%     if alpha==degree_slice && opt.plot
%        figure, 
%        hold on; 
%        plot3(data(idx_in,1),data(idx_in,2),data(idx_in,3),'r.'); 
%        plot3(data(idx_out,1),data(idx_out,2),data(idx_out,3),'b.');
%        plot3(tmp0(:,1),tmp0(:,2),tmp0(:,3),'kx');
%        xlabel('x'); ylabel('z');
%        hold off;  
%        view([0,0]);
%        
%        if size(data,2)==5
%           figure,
%           hold on;
%           scatter(data(idx_in,1), data(idx_in,3), 50, data(idx_in,5), 'filled');
%           scatter(data(idx_out,1), data(idx_out,3), 50, data(idx_out,5), 'filled');
%           scatter(tmp0(:,1), tmp0(:,3), 50, tmp0(:,5));
%           xlabel('x'); ylabel('z');
%           hold off;
%        end
%     end
end

% delete nuclei points in the anterior cap from idx_in and idx_out
idx_in = idx_in( (data(idx_in,1).^2 + data(idx_in,2).^2).^0.5 >= anterCap_width )';
idx_out = idx_out( (data(idx_out,1).^2 + data(idx_out,2).^2).^0.5 >= anterCap_width )';

% re-estimate the index of inner and outer surface nuclei in the anterior
% cap and update idx_in and idx_out
cap_data = data( (data(:,1).^2 + data(:,2).^2).^0.5 <= anterCap_width, :);
      % calculated distance of each nucleus postion away from the orignin
distance = sqrt(cap_data(:,1).^2 + cap_data(:,2).^2 + cap_data(:,3).^2); 
      % sort distance and find inner and outer layer nuclei
[~,IX1] = sort(distance, 'ascend');  
[~,IX2] = sort(distance, 'descend');         
m = round(numper*size(distance));
idx_in = cat(1,idx_in',cap_data(IX1(1:m),4));   % update inner nuclei index
idx_out = cat(1,idx_out',cap_data(IX2(1:m),4)); % update outer nuclei index 

% calculate idx_rem
idx_rem = [];
for i=1:size(data,1)    
    if any(i==idx_in) || any(i==idx_out)
       idx_rem = idx_rem;
    else
       idx_rem = [idx_rem, i];
    end
end

% plot a band along the x/z plane showing inner and outer surface nuclei selected
if opt.plot
   dataDeleted = data([idx_in' idx_out'],:); 
      
   dataDeleted_band = dataDeleted(dataDeleted(:,2)>=-10 & dataDeleted(:,2)<=10,:);
   data_band = data(data(:,2)>=-10 & data(:,2)<=10,:);       
   
   figure,
   hold on;
   plot(dataDeleted_band(:,1), dataDeleted_band(:,3), 'r.');
   plot(data_band(:,1), data_band(:,3), 'bx');  
   xlabel('x'); ylabel('z');
   hold off;        
   
   if size(data,2)==5
      figure,
      hold on;
      scatter(dataDeleted_band(:,1), dataDeleted_band(:,3), 40, dataDeleted_band(:,size(data,2)), 'filled');
      scatter(data_band(:,1), data_band(:,3), 40, data_band(:,size(data,2)));
      xlabel('x'); ylabel('z');
      hold off;
   end
end

% % plot the inner and outer surface nuclei 
% if opt.plot
%    figure, scatter3(data(idx_in,1),data(idx_in,2),data(idx_in,3), 'filled');
%    figure, scatter3(data(idx_out,1),data(idx_out,2),data(idx_out,3), 'filled');
% end

% translate the data set back
data(:,1) = data(:,1) + xc;    
data(:,2) = data(:,2) + yc;
data(:,3) = data(:,3) + zc;

% fit sphere for inner and outer surfaces
[xinc, yinc, zinc, Rin] = spherefit1(data(idx_in,1), data(idx_in,2), data(idx_in,3));
[xoutc, youtc, zoutc, Rout] = spherefit1(data(idx_out,1), data(idx_out,2), data(idx_out,3));
sphfitcoor = [xc, yc, zc, R; xinc, yinc, zinc, Rin; xoutc, youtc, zoutc, Rout];

end
