# Supplementary material for: Systems biology derived source-sink mechanism of BMP gradient formation
Source: eLife. 2017 Aug 9;6:e22199. doi: 10.7554/eLife.22199 (PMC5590806; doi:10.7554/eLife.22199)
Supplement: Supplementary file 1. [file elife-22199-supp1.zip › supplement/Image Analysis for paper/functions/Image processing/inoutsurf_old.m]

% inoutsurf. Wei Dou 5/8/2013
% This function takes 3D nuclei point hemisphere data from zebrafish embryo 
% as the input, and fits the inner and outer sphere surface of the 3D nuclei 
% point cloud. This will help define the real geometry of the embryo for meshing
% and modeling work in the next step.
% 
% Two other parameters as inputs:
%       degree: default 5, 0:degree:360 to define # of space elements
%       numper: for each space element defined by degree, percentage of min
%            and max points chosen
% Output:
%       tem_in: inner nuclei points chosen for sphere fit 
%       tem_out: outer nuclei points chosen for sphere fit
%       sphfitcoor: fitted sphere coordinates for inner and outer surface
%                  [[xc,yc,zc,R]
%                   [xinc, yinc, zinc, Rin],
%                   [xoutc, youtc, zoutc, Rout]]

function [tem_in, tem_out, sphfitcoor] = inoutsurf(data, degree, numper)

% check inputs and set defaults
if nargin<1, error('Error! Not enough inputs.'); end
if nargin==1, degree=5; numper = 0.05; end 
if nargin==2, numper = 0.05; end
if rem(180,degree), error('Error! Input degree must be exactly divided by 180'); end

[xc, yc, zc, R] = spherefit1(data(:,1),data(:,2),data(:,3));
data(:,1) = data(:,1)-xc;    % translate the data set
data(:,2) = data(:,2)-yc;
data(:,3) = data(:,3)-zc;

tem_in = zeros(1,3);
tem_out = zeros(1,3);

n = size(data,1);
for alpha=degree:degree:180
    kf = tan(alpha/180*pi);
    kb = tan((alpha-degree)/180*pi);   
    if kb*kf<0, kb = sign(kf)*kb; end; % check when alpha = 90+agree.
    tem0 = [0 0 0];
    index = 0;
    i0 = 1;
    
    for i=1:n
        x = data(i,1);
        y = data(i,2);
        z = data(i,3);
        if (x>0||x==0) && (y<kf*x||y==kf*x) && (y>kb*x||y==kb*x)
            tem0(i0,1:3) = [x y z];
            index(i0) = i;
            i0 = i0+1;
        elseif x<0 && (y>kf*x||y==kf*x) && (y<kb*x||y==kb*x)
            tem0(i0,1:3) = [x y z];
            index(i0) = i;
            i0 = i0+1;            
        end
    end
%     tem0
%     index
%     if alpha~=180, data(index,:) = []; end
    
    tem1 = sqrt((tem0(:,1)-0).^2 + (tem0(:,2)-0).^2 + (tem0(:,3)-0).^2);
    [~,IX1] = sort(tem1, 'ascend'); 
    [~,IX2] = sort(tem1, 'descend');    
    m = round(numper*size(tem1));
    tem_in = cat(1, tem_in, tem0(IX1(1:m),:));
    tem_out = cat(1, tem_out, tem0(IX2(1:m),:));              
end

tem_in(1,:) = [];
tem_out(1,:) = [];

tem_in(:,1) = tem_in(:,1)+xc;    % translate the data set back
tem_in(:,2) = tem_in(:,2)+yc;
tem_in(:,3) = tem_in(:,3)+zc;
tem_out(:,1) = tem_out(:,1)+xc;   
tem_out(:,2) = tem_out(:,2)+yc;
tem_out(:,3) = tem_out(:,3)+zc;

[xinc, yinc, zinc, Rin] = spherefit1(tem_in(:,1),tem_in(:,2),tem_in(:,3));
[xoutc, youtc, zoutc, Rout] = spherefit1(tem_out(:,1),tem_out(:,2),tem_out(:,3));
sphfitcoor = [xc, yc, zc, R; xinc, yinc, zinc, Rin; xoutc, youtc, zoutc, Rout];

end
