# Supplementary material for: Systems biology derived source-sink mechanism of BMP gradient formation
Source: eLife. 2017 Aug 9;6:e22199. doi: 10.7554/eLife.22199 (PMC5590806; doi:10.7554/eLife.22199)
Supplement: Supplementary file 1. [file elife-22199-supp1.zip › supplement/Image Analysis for paper/functions/Image processing/mean_profile_calc.m]

% Function Name: mean_profile_calc
% Authour: Wei Dou 
% Update date: 9/8/2013
%
% Functionality:
%     This function takes the 1D [position, mean_intensity, std_intensity] profiles 
% data obtained from the function profile_extraction_1D_VLD for a series of 
% embryos with the same genotype at the same developmental stage. A
% weighted mean profile with weighted standard error of mean will be
% calculated and returned.
%
% Function Input:
%     profile - a structure containing the profiles for each embryo. Field
%               names should be from e1 to en, with 1 to n representing the
%               id of each individual embryo
%
% Function Output:
%     profile_mean - a m*3 matrix with each row stores [position,
%     mean_profile, sem_profile]
%edit 4/28/14 by joe
%made column 4 output the sem counting each embryo as one sample

function profile_mean = mean_profile_calc(profile)

% extract individual profiles from the input structure
embryo_id = fieldnames(profile);
for i=1:length(embryo_id)
    eval(['e' int2str(i) '= profile.' embryo_id{i} ';']); 
end

% initialization of profile_mean
row_l = size(e1,1);
profile_mean = zeros(row_l,3);

% update the first column (position) of profile_mean matrix
profile_mean(:,1) = e1(:,1); 

% calculate mean and sem
sum1 = [];
sum2 = [];
sum3=[];
for i=1:length(embryo_id)
    eval(['e = e' int2str(i) ';']);
    sum1 = [sum1, e(:,2)./e(:,3).^2];
    sum2 = [sum2, 1./e(:,3).^2];
    sum3 = [sum3, e(:,2)];
end

meanI = sum(sum1,2) ./ sum(sum2,2);
semI = sqrt(1./sum(sum2,2));
STDindividuals = std(sum3, 0, 2);

% update the second(mean intensity) and the third(sem) of profile_mean matrix
profile_mean(:,2) = meanI;
profile_mean(:,3) = semI;
profile_mean(:,4)= STDindividuals; 


%figure(1);
%errorbar(profile_mean(:,1),meanI,semI, '.-', 'lineWidth',1);
%set(gca,'FontSize', 17);
%t = title('Error Bar (SEM)');
%set(t, 'FontSize', 17);
%xl = xlabel('Angle Degree');
%set(xl, 'FontSize', 17);
%yl = xlabel('Intensity (a.u.)');
%set(yl, 'FontSize', 17);

%%%%%%%% added to calc sem on embryo means


end
