# Supplementary material for: Systems biology derived source-sink mechanism of BMP gradient formation
Source: eLife. 2017 Aug 9;6:e22199. doi: 10.7554/eLife.22199 (PMC5590806; doi:10.7554/eLife.22199)
Supplement: Supplementary file 1. [file elife-22199-supp1.zip › supplement/Image Analysis for paper/functions/Image processing/outer_del.m]

% outer_del.   Wei Dou 5/8/2013
% This function takes 3D nuclei point hemisphere data from zebrafish embryo 
% as the input, and deletes the outer and inner surface nuclei before the next 
% step's profile extraction. 
% 
% Two other parameters as inputs:
%       degree: default 10, 0:degree:360 to define # of space elements
%       numper: (1)for each space element defined by degree, percentage of min
%            and max points chosen
%               (2)gap percentage for Rout-Rin (Rin)
%               (3)gap percentage for Rout-Rin (Rout)  
% Output:
%       dataNew_Index: index of the nuclei points left ( neither in the
%                      inner or outer surface) in the data input.

function dataNew_Index = outer_del(data,degree,numper)

% check inputs and set defaults
if nargin<1, error('Error! Not enough inputs.'); end
if nargin==1, degree=5; numper = [0.1 0.1]; end 
if nargin==2, numper = [0.1 0.1]; end
if rem(180,degree), error('Error! Input degree must be exactly divided by 180'); end

dataNew_Index = [];   % initialize

n = size(data,1);
[xc, yc, zc] = spherefit1(data(:,1),data(:,2),data(:,3));
data(:,1) = data(:,1)-xc;    % translate the data set
data(:,2) = data(:,2)-yc;
data(:,3) = data(:,3)-zc;
data(:,4) = 1:n;   % indexing 

[~,~,sphfitcoor] = inoutsurf(data);

for alpha=degree:degree:180
    kf = tan(alpha/180*pi);
    kb = tan((alpha-degree)/180*pi);
    if kb*kf<0, kb = sign(kf)*kb; end; % check when alpha = 90+agree.
    tem0 = NaN;
    i0 = 1;
    
    for i=1:n
        x = data(i,1);
        y = data(i,2);
        z = data(i,3);
        if (x>0||x==0) && (y<kf*x||y==kf*x) && (y>kb*x||y==kb*x)
            tem0(i0,1:3) = [x y z];
            tem0(i0,4) = data(i,4);
            i0 = i0+1;
        elseif x<0 && (y>kf*x||y==kf*x) && (y<kb*x||y==kb*x)
            tem0(i0,1:3) = [x y z];
            tem0(i0,4) = data(i,4);
            i0 = i0+1;            
        end
    end
    
    % if alpha==degree, figure, plot3(tem0(:,1),tem0(:,2),tem0(:,3),'.'); end;
          %%rotate tem0 around z axis to make       
    r = pre_r(0,0,1,(360-alpha+0.5*degree)/180*pi);
    tem0(:,1:3) = tem0(:,1:3) * r';  
    % if alpha==degree, figure, plot3(tem0(:,1),tem0(:,2),tem0(:,3),'.'); end;
    % if alpha==degree,figure,plot3(data(tem0(:,4),1),data(tem0(:,4),2),data(tem0(:,4),3),'.');end;
    
    tem1 = sqrt(tem0(:,1).^2 + tem0(:,3).^2);
    [~,IX1] = sort(tem1, 'ascend'); 
    [~,IX2] = sort(tem1, 'descend');    
    m = round(numper(1)*size(tem1));
    tem_in = [];
    tem_out = [];
    tem_in = cat(1, tem_in, tem0(IX1(1:m),:));
    tem_out = cat(1, tem_out, tem0(IX2(1:m),:)); 
    [xinc,zinc,Rin] = circfit(tem_in(:,1),tem_in(:,3));
    [xoutc,zoutc,Rout] = circfit(tem_out(:,1),tem_out(:,3));

    if alpha==degree 
       figure, plot3(tem_in(:,1),tem_in(:,2),tem_in(:,3),'r.'); 
       hold on; 
       plot3(tem_out(:,1),tem_out(:,2),tem_out(:,3),'b.');
       hold on; 
       plot3(tem0(:,1),tem0(:,2),tem0(:,3),'kx');
       hold off;
       view([0,0]);
    end
    
    gap_in = (Rout - Rin)*numper(2);
    gap_out = (Rout - Rin)*numper(3);
    tem0(:,5) = sqrt((tem0(:,1)-xinc).^2+(tem0(:,3)-zinc).^2);
    tem0(:,6) = sqrt((tem0(:,1)-xoutc).^2+(tem0(:,3)-zoutc).^2);
    dataNew_Index = cat(1,dataNew_Index, tem0((tem0(:,5)>Rin+gap_in)&(tem0(:,6)<Rout-gap_out),4));   
end
    dataNew_Index = sort(dataNew_Index);
end

    
