# Supplementary material for: Systems biology derived source-sink mechanism of BMP gradient formation
Source: eLife. 2017 Aug 9;6:e22199. doi: 10.7554/eLife.22199 (PMC5590806; doi:10.7554/eLife.22199)
Supplement: Supplementary file 1. [file elife-22199-supp1.zip › supplement/Image Analysis for paper/functions/Image processing/plane_plot.m]

% plane_plot. Wei Dou 5/27/12.
% This is to plot the scatter points and corresponding regression plane.
% input:
%       indata(1/2)(:,1) = x coordinate value
%       indata(1/2)(:,2) = y coordinate value
%       indata(1/2)(:,3) = z coordinate value

function plane_plot(indata1, b1, indata2, b2)
  if nargin==2
     d = size(indata1, 2);
     if d~=3 
        error('Error! Only for 3D data. Check data dimention');
     end
     
     plotting(indata1, b1, nargin);
  end
  
  if nargin==4
     d1 = size(indata1, 2);    
     d2 = size(indata2, 2);
     if d1~=3 && d2~=3 
        error('Error! Only for 3D data. Check data dimention');
     end
     
     hold on;
     plotting(indata1, b1, nargin);
     plotting(indata2, b2, nargin-2);
     hold off;
  end
end

function plotting(indata, b, n)
  x = indata(:,1);
  y = indata(:,2);
  z = indata(:,3);

  xfit = min(x):(max(x)-min(x))/10:max(x);  
  yfit = min(y):(max(x)-min(x))/10:max(y);
  
  [XFIT,YFIT]= meshgrid (xfit,yfit); % creat mesh data
  ZFIT = b(1) + b(2) * XFIT + b(3) * YFIT;
  if n==2, plot3(x,y,z,'bo'); end;
  if n==4, plot3(x,y,z,'r.'); end;
  mesh(XFIT,YFIT,ZFIT); % mesh plot
end
