# Supplementary material for: Systems biology derived source-sink mechanism of BMP gradient formation
Source: eLife. 2017 Aug 9;6:e22199. doi: 10.7554/eLife.22199 (PMC5590806; doi:10.7554/eLife.22199)
Supplement: Supplementary file 1. [file elife-22199-supp1.zip › supplement/Image Analysis for paper/functions/Image processing/plane_regression.m]

% plane regression for zebrafish nuclei position data. Wei Dou  05/20/2012.
% This is to do regression (estimating b). 
% input:
%       inputdata(:,1) = x coordinate value
%       inputdata(:,2) = y coordinate value
%       inputdata(:,3) = z coordinate value
% output:
%       b = parameter values for Z = b(1) + b(2)*X + b(3)*Y (plane function).

function b = plane_regression(inputdata)
  x = inputdata(:,1);
  y = inputdata(:,2);
  z = inputdata(:,3);
  
% regression  
  [m, d] = size(inputdata);
  if d~=3 
     error('Error! Only for 3D data. Check data dimention');
  end

  X = [ones(m,1) x y]; 
  b = regress(z,X);
end
