# Supplementary material for: Systems biology derived source-sink mechanism of BMP gradient formation
Source: eLife. 2017 Aug 9;6:e22199. doi: 10.7554/eLife.22199 (PMC5590806; doi:10.7554/eLife.22199)
Supplement: Supplementary file 1. [file elife-22199-supp1.zip › supplement/Image Analysis for paper/functions/Image processing/pre_r.m]

% Preprocessing_Rotation (Pre_R). Wei Dou 5/8/13.
% This is to rotate the test set (plane) to the reference set (plane). 
% Rotation is used to eliminate the large angle around x and y axes.

function r = pre_r(x,y,z, alpha)

ca = cos(alpha);
sa = sin(alpha);
r = [ca+(1-ca)*x^2, (1-ca)*x*y-z*sa, (1-ca)*x*z+y*sa;
     (1-ca)*x*y+z*sa, ca+(1-ca)*y^2, (1-ca)*y*z-x*sa;
     (1-ca)*x*z-y*sa, (1-ca)*y*z+x*sa, ca+(1-ca)*z^2];
end
