# Supplementary material for: Systems biology derived source-sink mechanism of BMP gradient formation
Source: eLife. 2017 Aug 9;6:e22199. doi: 10.7554/eLife.22199 (PMC5590806; doi:10.7554/eLife.22199)
Supplement: Supplementary file 1. [file elife-22199-supp1.zip › supplement/Image Analysis for paper/functions/Image processing/profile_extraction_1D_VLD.m]

% Function Name: profile_extraction_1D_VLD
% Authour: Wei Dou 
% Update date: 9/8/2013
%
% Functionality:
%    This function takes 4D nuclei point hemisphere data (x,y,z,Intensity)
% from zebrafish embryo as the input, estimate a 1D P-Smad intensity profile 
% for a band (-180 to 180 degrees) from a specific eta. The data set input
% should have been adjusted fro D/V plane, CPD registered, and had inner and 
% outer surface nuclei deleted.
% 
% Inputs:
%       data - 5D (x,y,z, H3 intensity,P-smad intensity) nuclei cloud data 
%       degree - 0:degree:360 to define # of space elements, default = 5
%       eta - degree away from an exact hemisphere for band position in the
%             z axis. if not given, eta is estimated as the posterior margin 
%       bandwidth - micron length in the z direction to determine a band for 
%                   VLD profile extraction, default = 40 
%       binsize - size (angle degree) for each record postion for mean
%                 intensity calculation, default = 10, (then 180:10:180)
%       plotornot - (0 or 1), 1 means to plot. Plot and highlight the band
%                 of data used for profile extraction. default = 0
% Output:
%       profile - profile matrix with each row as [degree position, mean, sem]
%       data_band - the data band selected for 1D profile extraction

function [profile, data_band] = profile_extraction_1D_VLD(data, eta, bandwidth, binsize, plotornot, col)

% check inputs and set defaults
if nargin<1, error('Error! No input arguments.'); end
if nargin==1, eta = eta_est(data); bandwidth = 40; binsize = 10; plotornot = 1;col = [1,0,0]; end 
if nargin==2, bandwidth = 40; binsize = 10; plotornot = 1;col = [1,0,0]; end
if nargin==3, binsize = 10; plotornot = 1;col = [1,0,0]; end
if nargin==4, plotornot = 1; col = [1,0,0]; end
if nargin==5, col = [1,0,0]; end

if rem(180,binsize)
   error('Error! Input binsize(angle degree) must be exactly divided by 180'); 
end

% fit mean sphere surface of all points and translate the data set accordingly
[xc, yc, zc, R] = spherefit1(data(:,1),data(:,2),data(:,3));
data(:,1) = data(:,1) - xc;    
data(:,2) = data(:,2) - yc;
data(:,3) = data(:,3) - zc;
data(:,4) = 1:size(data,1);  % 4th column encoded as index

% lower margin position(z coordinate) for the band to be chosen for eta defined
MagnPos = R * sin(eta/180*pi);  

% select the data band for 1D profile extraction
datarecord = data;
data = data((data(:,3) >= MagnPos) & (data(:,3) <= MagnPos + bandwidth), :);
% plot data_band
if plotornot
   
   plot3(datarecord(:,1),datarecord(:,2),datarecord(:,3),'.', 'MarkerEdgeColor', [0,0,0], 'MarkerSize', 10); 
   hold on;
   plot3(data(:,1),data(:,2),data(:,3),'.', 'MarkerEdgeColor', col, 'MarkerSize', 10);    
   hold on;
end

% obtain output angle postion vector
pos = [(-180+binsize/2):binsize:(180-binsize/2)]';

% initialize output mean intensity vectors
Minten1 = []; % for 0 to 180
Minten2 = []; % for 0 to -180

% initialize output std intensity vectors
Sinten1 = []; % for 0 to 180
Sinten2 = []; % for 0 to -180

% start generating profile
for alpha=binsize:binsize:180
    
    % select nuclei points in each space slice element rotating along the z axis 
    kf1 = tan((180-alpha)/180*pi);
    kb1 = tan((180-alpha+binsize)/180*pi);
    kf2 = tan(alpha/180*pi);
    kb2 = tan((alpha-binsize)/180*pi);
    xvec = data(:,1);
    yvec = data(:,2);    

    % for 0 to 180
    if kb1==0
       bool_row1 = xvec<yvec/kf1 & yvec>=0;
    elseif kf1==0
       bool_row1 = xvec>=yvec/kb1 & yvec>0; 
    else
       bool_row1 = xvec>=yvec/kb1 & xvec<yvec/kf1;
    end
    Minten1 = [Minten1 mean(data(bool_row1, 5))];
    Sinten1 = [Sinten1 std(data(bool_row1, 5))];

    % for 0 to -180
    if kb2==0
       bool_row2 = xvec<yvec/kf2 & yvec<0;
    elseif kf1==0
       bool_row2 = xvec>=yvec/kb2 & yvec<0; 
    else
       bool_row2 = xvec>=yvec/kb2 & xvec<yvec/kf2;
    end
    Minten2 = [Minten2 mean(data(bool_row2, 5))];
    Sinten2 = [Sinten2 std(data(bool_row2, 5))];
end

% reverse Minten2 and Sinten2
n = size(Minten2,2);
Minten20 = zeros(1,n);
Sinten20 = zeros(1,n);

for i=1:n
    Minten20(i) = Minten2(n-i+1);
    Sinten20(i) = Sinten2(n-i+1);
end
Minten = [Minten20 Minten1]';
Sinten = [Sinten20 Sinten1]';

% get profile matrix and return
profile = [pos Minten Sinten];
profile = cat(1, profile, [profile(size(profile,1),1)+binsize profile(1,2:3)]);

% plot(profile(:,1), profile(:,2)); 

% get data band
data_band = data;

end
