# Supplementary material for: Systems biology derived source-sink mechanism of BMP gradient formation
Source: eLife. 2017 Aug 9;6:e22199. doi: 10.7554/eLife.22199 (PMC5590806; doi:10.7554/eLife.22199)
Supplement: Supplementary file 1. [file elife-22199-supp1.zip › supplement/Image Analysis for paper/functions/Image processing/profile_extraction_2D.m]

% profile_extraction_2D. by Wei Dou 5/8/13
% This function is to extraction the 2D psmad profiles out of the 4D embryo
% shell data.
% You must input all four parameters:
%       dataCom: 4D data storing the shell data
%       xc,yc,zc�� x,y,z coordinates of the fitted sphere surface to dataCom
%       R: Radii of the fitted sphere surface to dataCom
%       angl: angle degrees less than 90 for the shell cloud less than a hemisphere
%       opt: options for extraction which profile

function data_profile_out = profile_extraction_2D(dataCom,xc,yc,zc,R,angl,opt, stkname, embnum)

if nargin<5
   error('You must input at least the data, x, y, z coordinates and radum of the regressed sphere');
end
if nargin==5
    angl = 0; opt.pro0 = 1; opt.pro1_1 = 0; opt.pro1_2 = 0; opt.pro2 = 0; opt.pro3 = 0;
end
if nargin==6
   opt.pro0 = 1; opt.pro1_1 = 0; opt.pro1_2 = 0; opt.pro2 = 0; opt.pro3 = 0;
end
if ~isfield(opt,'pro0') || isempty(opt.pro0), opt.pro0 = 0; end;
if ~isfield(opt,'pro1_1') || isempty(opt.pro1_1), opt.pro1_1 = 0; end;
if ~isfield(opt,'pro1_2') || isempty(opt.pro1_2), opt.pro1_2 = 0; end;
if ~isfield(opt,'pro2') || isempty(opt.pro2), opt.pro2 = 0; end;
if ~isfield(opt,'pro3') || isempty(opt.pro3), opt.pro3 = 0; end;
    
%-----------------------------4. path 1: mean shpere data projection ----------------------------

dataProj = sphere_projection(dataCom(:,1:3),[xc(1);yc(1);zc(1);R(1)]);
dataProj = [dataProj dataCom(:,4:5)]; 

% set center coordinates to (0,0,0) and translated the cloud shell data
dataProj(:,1) = dataProj(:,1) - xc(1); dataProj(:,2) = dataProj(:,2) - yc(1); dataProj(:,3) = dataProj(:,3) - zc(1);
dataCom(:,1) = dataCom(:,1) - xc(1); dataCom(:,2) = dataCom(:,2) - yc(1); dataCom(:,3) = dataCom(:,3) - zc(1);

% % plot projected circle surface and orginal cloud data and combined plot
% figure, scatter3(dataProj(1:22000,1), dataProj(1:22000,2), dataProj(1:22000,3), 20, dataProj(1:22000,5),  'filled');  colormap('HSV');
% figure, scatter3(dataCom(1:22000,1), dataCom(1:22000,2), dataCom(1:22000,3), 20, dataCom(1:22000,5),  'filled');  colormap('HSV');
% figure, plot3(dataProj(1:22000,1), dataProj(1:22000,2), dataProj(1:22000,3), 'r.', ...
%              dataCom(1:22000,1), dataCom(1:22000,2), dataCom(1:22000,3), 'bo');

%---------------------------5. profile extraction ----------------------------------
    %--------- profile 1 -----------
if opt.pro1_1    
data_profile = zeros(((90-angl)/2+1)*91,3);  % stores data for 2D projection, 1st column: theta angle, 2nd: phi angle, 3nd: intensity
index = 1;
IX = [];
for theta=angl:2:90  
    disp(['The ' int2str(theta) ' theta degrees']);
    for phi=-180:4:180
        data_profile(index,1) = theta;
        data_profile(index,2) = phi;
        x = -abs(R(1)*cos(theta/180*pi))*cos(phi/180*pi);
        y = -abs(R(1)*cos(theta/180*pi))*sin(phi/180*pi);
        z = R(1)*sin(theta/180*pi);
        tem(:,1) = (dataProj(:,1)-x).^2 + (dataProj(:,2)-y).^2 + (dataProj(:,3)-z).^2;
        tem(:,2) = dataProj(:,5);     
        [~, InX] = sort(tem(:,1), 'ascend');    
        data_profile(index,3) = mean(tem(InX(1:5),2));
        if theta==angl+4, IX = [IX InX(1:5)]; end; % store indice for nuclei points used to plot the 1D profile1_1 along the edge of the hemisphere
        clear tem B InX x y z;
        
        index = index + 1;
    end
end
data_profile1.profile = data_profile;    
data_profile1.IX = IX;            % stores the indice (row number) of nuclei used for estimation of the profile
data_profile_out = data_profile1;

h= figure; 
plot3(dataCom(:,1),dataCom(:,2),dataCom(:,3),'b.',dataCom(IX,1),dataCom(IX,2),dataCom(IX,3),'r.'); title([stkname int2str(embnum)]); 
axis([-300,300,-300,300,-100, 250])
saveas(h, ['band' stkname int2str(embnum) '.tif']);
% figure, scatter(data_profile1(:,1),  data_profile1(:,2), 20, data_profile1(:,3), 'filled'); xlabel('theta'); ylabel('phi'); colormap('HSV'); colorbar; caxis([0 120]);
% figure, scatter(data_profile1(:,1),  data_profile1(:,2), 20, data_profile1(:,3), 'filled'); xlabel('theta'); ylabel('phi'); colorbar; caxis([0 120]);
end

    %--------- profile 1_2 (phi*r vs. theta) ----------- % r is the radii of sliced circle bands, getting smaller from bottom to top
if opt.pro1_2
data_profile1_1 = zeros(((90-angl)/2+1)*91,3);  % stores data for 2D projection, 1st column: theta angle, 2nd: phi angle, 3nd: intensity
index = 1;
for theta=angl:2:90  
    disp(['The ' int2str(theta) ' theta degrees']);
    for phi=-180:4:180
        data_profile1_1(index,1) = theta;
        data_profile1_1(index,2) = (phi/180*pi)*R(1)*cos(theta/180*pi);
        x = -abs(R(1)*cos(theta/180*pi))*cos(phi/180*pi);
        y = -abs(R(1)*cos(theta/180*pi))*sin(phi/180*pi);
        z = R(1)*sin(theta/180*pi);
        tem(:,1) = (dataProj(:,1)-x).^2 + (dataProj(:,2)-y).^2 + (dataProj(:,3)-z).^2;
        tem(:,2) = dataProj(:,5);     
        [~, InX] = sort(tem(:,1), 'ascend');    
        data_profile1_1(index,3) = mean(tem(InX(1:5),2));
        clear tem B IX x y z;
        
        index = index + 1;
    end
end
data_profile_out = data_profile1_1;

 figure, scatter(data_profile1_1(:,1),  data_profile1_1(:,2), 20, data_profile1_1(:,3), 'filled'); xlabel('theta'); ylabel('phi*r'); colormap('HSV'); colorbar; caxis([0 120]);
% figure, scatter(data_profile1_1(:,1),  data_profile1_1(:,2), 20, data_profile1_1(:,3), 'filled'); xlabel('theta'); ylabel('phi*r'); colorbar; caxis([0 100]);
end    

    %--------- profile 2-----------
if opt.pro2
    % Rotate the nuclei data set
    r = pre_r(0,1,0,pi/2);
    dataProj(:,1:3) = dataProj(:,1:3) * r';
    r = pre_r(1,0,0,pi);
    dataProj(:,1:3) = dataProj(:,1:3) * r';

 figure, scatter3(dataProj(1:22000,1), dataProj(1:22000,2), dataProj(1:22000,3), 20, dataProj(1:22000,5),  'filled'); colormap('HSV'); colorbar;

index1 = 1;
for phi=(-90+angl):(90-angl)
    disp(['The ' int2str(phi) ' phi degrees']);
    alpha = round(asin(sin(angl/180*pi)/sin((phi+90)/180*pi))*180/pi)
    index2 = 1;
    for theta=(90-alpha):-1:(-90+alpha)
        x = abs(R(1)*cos(theta/180*pi))*cos(phi/180*pi);
        y = abs(R(1)*cos(theta/180*pi))*sin(phi/180*pi);
        z = R(1)*sin(theta/180*pi);       
        tem(:,1) = (dataProj(:,1)-x).^2 + (dataProj(:,2)-y).^2 + (dataProj(:,3)-z).^2;
        tem(:,2) = dataProj(:,5);     
        [B, IX] = sort(tem(:,1), 'ascend'); 
        data_profile2{index1}(index2,1:3) = [theta, phi, mean(tem(IX(1:5),2))];
        index2 = index2+1;
    end
    index1 = index1+1;
end
data_profile_out = data_profile2;

% figure,
% for i=1:index1-1
%     hold on, 
%     scatter(data_profile2{i}(:,1),  data_profile2{i}(:,2), 20, data_profile2{i}(:,3), 'filled'), xlabel('theta'), ylabel('phi'), colormap('HSV'), caxis([0 120]),
%     hold off,
% end; 
% colorbar;
% figure,
% for i=1:index1-1
%     hold on, 
%     scatter(data_profile2{i}(:,1),  data_profile2{i}(:,2), 20, data_profile2{i}(:,3), 'filled'), xlabel('theta'), ylabel('phi'), caxis([0 100]),
%     hold off,
% end;   
% colorbar;
end

    %--------- profile 3-----------
if opt.pro3    
    if ~opt.pro2
       % Rotate the nuclei data set
       r = pre_r(0,1,0,pi/2);
       dataProj(:,1:3) = dataProj(:,1:3) * r';
       r = pre_r(1,0,0,pi);
       dataProj(:,1:3) = dataProj(:,1:3) * r';
    end
    
index1 = 1;
for phi=-90:90
    disp(['The ' int2str(phi) ' phi degrees']);
    alpha = phi + 90;
    d = R(1)*sin(angl/180*pi);
    a = abs(d*sin(alpha/180*pi));
    e = abs(d*cos(alpha/180*pi));
    b = sqrt(R(1)^2-e^2);
    
    if (alpha>0 || alpha==0) && (alpha<90 || alpha==90)
        xn = e*cos(alpha/180*pi);
        yn = e*sin(alpha/180*pi);
    elseif alpha>90 && (alpha<180 || alpha==180)
        xn = -e*cos(alpha/180*pi);
        yn = -e*sin(alpha/180*pi);
    end
    
    tem = dataProj;
    tem(:,1) = dataProj(:,1) - xn;   % set (xn,yn,0) to (0,0,0) and translate the nuclei points of dataProj
    tem(:,2) = dataProj(:,2) - yn;
    
    if (alpha>0 || alpha==0) && (alpha<90 || alpha==90)
        ang = (360-alpha)/180*pi;
    elseif alpha>90 && (alpha<180 || alpha==180)
        ang = (360-alpha)/180*pi;
    end
    r = pre_r(0,0,1,ang);   % rotation axis is the unit z axis 
    tem(:,1:3) = tem(:,1:3) * r';
    
%     if index1==30
%        figure, scatter3(tem(1:22000,1), tem(1:22000,2), tem(1:22000,3), 20, tem(1:22000,5),  'filled'); colormap('HSV'); 
%     end
    
    % now work in y/z axes view and extract intensity versus arc length
    eta = round(asin(a/b)*180/pi);
    index2 = 1;
    for theta=eta:(180-eta)
        x = 0;                   % x coordinate of the exact point with certain phi and theta, with 5 nearest points to which 
        y = -b*sin(theta/180*pi);  % y coordinate ...
        z = -b*cos(theta/180*pi);  % z coordinate ...
       
        tem1(:,1) = (tem(:,1)-x).^2 + (tem(:,2)-y).^2 + (tem(:,3)-z).^2;
        tem1(:,2) = tem(:,5);     
        [B, IX] = sort(tem1(:,1), 'ascend'); 
        data_profile3{index1}(index2,1:3) = [b*(theta-eta)/180*pi, phi, mean(tem1(IX(1:5),2))]; % [ arclength, phi, mean intensity]
        index2 = index2+1;
    end
    index1 = index1+1;
end
data_profile_out = data_profile3;

figure,
for i=1:index1-1
    hold on, 
    scatter(data_profile3{i}(:,1),  data_profile3{i}(:,2), 20, data_profile3{i}(:,3), 'filled'), xlabel('arc length'), ylabel('phi'), colormap('HSV'), caxis([0 120]),
    hold off,
end;   
colorbar;
figure,
for i=1:index1-1
    hold on, 
    scatter(data_profile3{i}(:,1),  data_profile3{i}(:,2), 20, data_profile3{i}(:,3), 'filled'), xlabel('arc length'), ylabel('phi'), caxis([0 120]),
    hold off,
end;  
colorbar;
end

      %--------- 1D profile, profile 0----------
if opt.pro0 
    if ~opt.pro2 && ~opt.pro3
        % Rotate the nuclei data set
        r = pre_r(0,1,0,pi/2);
        dataProj(:,1:3) = dataProj(:,1:3) * r';
        r = pre_r(1,0,0,pi);
        dataProj(:,1:3) = dataProj(:,1:3) * r';                
    end
    
    IX = [];
    ang_phi = [-85, -45, 0, 45, 85];  % phi angles for extracting 1D profiles
    for i=3:3
        disp(['The ' int2str(i) ' th phi degrees .............']);
        alpha = ang_phi(i) + 90;
        d = R(1)*sin(angl/180*pi);
        a = d*abs(sin(alpha/180*pi));
        e = d*abs(cos(alpha/180*pi));
        b = sqrt(R(1)^2-e^2);
    
        if (alpha>0 || alpha==0) && (alpha<90 || alpha==90)
            xn = e*cos(alpha/180*pi);
            yn = e*sin(alpha/180*pi);
        elseif alpha>90 && (alpha<180 || alpha==180)
            xn = -e*cos(alpha/180*pi);
            yn = -e*sin(alpha/180*pi);
        end
    
        tem = dataProj;
        tem(:,1) = dataProj(:,1) - xn;   % set (xn,yn,0) to (0,0,0) and translate the nuclei points of dataProj
        tem(:,2) = dataProj(:,2) - yn;

        ang = (360-alpha)/180*pi;
        r = pre_r(0,0,1,ang);   % rotation axis is the unit z axis 
        tem(:,1:3) = tem(:,1:3) * r';
        
        eta = round(asin(a/b)*180/pi);
               % figure,plot3(tem(:,1),tem(:,2),tem(:,3),'.');
        tem(:,1:3) = tem(:,1:3) * pre_r(1,0,0,(360-eta)/180*pi)';   % turn clockwise eta degrees
        tem1 = zeros(1,5);         % delete nuclei points below
        for k=1:size(tem, 1)  
            if ~(tem(k,2)>0 && tem(k,3)>0)
               tem1 = cat(1, tem1, tem(k,:));    
            end
        end
        tem = tem1(2:size(tem1,1), :); clear tem1;  
             % figure,plot3(tem(:,1),tem(:,2),tem(:,3),'.');
        tem(:,1:3) = tem(:,1:3) * pre_r(1,0,0,2*eta/180*pi)';   % turn counter-clockwise 2*eta degrees
        tem1 = zeros(1,5);         % delete nuclei points below
        for k=1:size(tem, 1)  
            if ~(tem(k,2)>0 && tem(k,3)<0)
               tem1 = cat(1, tem1, tem(k,:));    
            end
        end
        tem = tem1(2:size(tem1,1), :); clear tem1;
             % figure,plot3(tem(:,1),tem(:,2),tem(:,3),'.');
        tem(:,1:3) = tem(:,1:3) * pre_r(1,0,0,(360-2*eta)/180*pi)';  %turn back clockwise 2*eta degrees    
             % figure,plot3(tem(:,1),tem(:,2),tem(:,3),'.');
        
        index = 1;            
%         x = 0; y = 0; z = -b;   
        for theta=eta:2:(180-eta) 
            disp(['The ' int2str(theta) ' theta degrees']);           
            if theta==eta || theta==180-eta
                tem(:,1:3) = tem(:,1:3) * pre_r(1,0,0,(360-1)/180*pi)';
            else
                tem(:,1:3) = tem(:,1:3) * pre_r(1,0,0,(360-2)/180*pi)';
            end
            
            tem1 = zeros(1,5); tem2 = zeros(1,5);         % temporary matrix storing nuclei points
            for k=1:size(tem, 1)  
                if ~(tem(k,2)>0 && tem(k,3)>0)
                   tem1 = cat(1, tem1, tem(k,:));
                else
                   tem2 = cat(1, tem2, tem(k,:));
                end
            end
            tem = tem1(2:size(tem1,1), :); clear tem1;
            tem2 = tem2(2:size(tem2,1), :);
            tem2(:,1:3) = tem2(:,1:3) * pre_r(1,0,0,1/180*pi)';
            
            tem3 = zeros(1,5);         % temporary matrix storing nuclei points 
            for k=1:size(tem2, 1)  
                if tem2(k,1)<30 && tem2(k,1)>-30 
                   tem3 = cat(1, tem3, tem2(k,:));    
                end
            end
            tem3 = tem3(2:size(tem3,1), :)            
            mean_intensity = mean(tem3(:,5));   % mean intensity of all       
            IX = [IX tem3(:,4)'];

%             tem4(:,1) = (tem3(:,1)-0).^2 + (tem3(:,2)-0).^2 + (tem3(:,3)-b).^2;
%             tem4(:,2) = tem3(:,5);     
%             [B, InX] = sort(tem4(:,1), 'ascend'); 
%             mean_intensity = mean(tem4(InX(1:5),2)); % mean intensity of nearest 5 nuclei points
%             clear tem4;

%             data_profile0{i}(index,1:2) = [b*(180-2*eta-(theta-eta))/180*pi,mean_intensity];  %arclength
            data_profile0{i}(index,1:2) = [(180-2*eta-(theta-eta))/180*pi,mean_intensity];   %degree
            index = index + 1;
        end  
        data_profile0{6} = IX;  % storing the index of nuclei used to calculate the mean_intensity
    end
    data_profile_out = data_profile0{3};
    
 %    figure,plot(data_profile0{1}(:,1), data_profile0{1}(:,2),'b', data_profile0{5}(:,1), data_profile0{5}(:,2),'b');
 %    xlabel('arc length(um)'), ylabel('intensity(a.u.)'), title('phi = +/-85 ');
%     figure,plot(data_profile0{2}(:,1), data_profile0{2}(:,2),'r', data_profile0{4}(:,1), data_profile0{4}(:,2),'r');
%     xlabel('arc length(um)'), ylabel('intensity(a.u.)'), title('phi = +/-45 ');    
     figure,plot(data_profile0{3}(:,1), data_profile0{3}(:,2),'b');
     xlabel('arc length(um)'), ylabel('intensity(a.u.)'), title('phi = 0 ');                              
end

end
