# Supplementary material for: Systems biology derived source-sink mechanism of BMP gradient formation
Source: eLife. 2017 Aug 9;6:e22199. doi: 10.7554/eLife.22199 (PMC5590806; doi:10.7554/eLife.22199)
Supplement: Supplementary file 1. [file elife-22199-supp1.zip › supplement/Image Analysis for paper/functions/Image processing/profile_plot_1D.m]

% Function Name: profile_plot_1D
% Authour: Wei Dou 
% Update date: 9/8/2013
%
% Functionality:
%    This function takes the 1D [position, mean_intensity, std_intensity] profile 
% data obtained from the function profile_extraction_1D_VLD for each
% developmental stage. You can obtain either the regular line plot or
% error bar plot.
% 
% Inputs:
%       profile -
%       title -
%       x_lim -
%       y_lim -
%       
%       
%       save_or_not - whether to save the figure as png or not
%       [0,160]
%       data - 3D (x,y,z) nuclei cloud data
%       degree - 0:degree:360 to define # of space elements, default = 5
%       numper - for each space element defined by degree, percentage of min
%                and max points chosen, default = 0.05
%       eta_percent - one argument for eta_est function, which will be
%                     called here to estimate an eta for the sake of space bin
%                     element segmentation.
%                     percentage of the A/P range (z distance from the nucleus
%                     point with the largest z coordinate to that with the
%                     smallest z coordinate) used to estimate the posterior margin 
%                     z coordinate of the cloud cap for calculation of eta, 
%                     default = 0.05
% method - (not yet incorporated into the function)
% Output:
%       idx_in - index of inner nuclei points chosen for sphere fit 
%       idx_out - index of outer nuclei points chosen for sphere fit
%       sphfitcoor - fitted sphere coordinates for inner and outer surface
%                    [[xc,yc,zc,R],
%                     [xinc, yinc, zinc, Rin],
%                     [xoutc, youtc, zoutc, Rout]]

function profile_plot_1D()


% 4.7 hpf
%---------------------------- profile 0  1D -------------------------------
clc; clear;
          % load data
load('4_7_hpf_profile0_NO1');
load('4_7_hpf_profile0_NO3');
load('4_7_hpf_profile0_NO4');
load('4_7_hpf_profile0_NO5');
load('4_7_hpf_profile0_NO6');
          % plot profile
        % LOF?? 1,3
figure,plot(data_pro0_1(:,1), data_pro0_1(:,2),'b');
xlabel('radian'), ylabel('intensity(a.u.)'), title('LOF 4.7hpf phi=0 NO.1'); xlim([0,2.2]); ylim([0,80]); 
saveas(gcf, '4_7_hpf_NO_1_LOF_profile0','png');
figure,plot(data_pro0_3(:,1), data_pro0_3(:,2),'b');
xlabel('radian'), ylabel('intensity(a.u.)'), title('LOF 4.7hpf phi=0 NO.3'); xlim([0,2.2]); ylim([0,80]); 
saveas(gcf, '4_7_hpf_NO_3_LOF_profile0','png');
figure,plot(data_pro0_1(:,1), data_pro0_1(:,2),'b', ...      % plot combined LOF 
            data_pro0_3(:,1), data_pro0_3(:,2),'b')
xlabel('radian'), ylabel('intensity(a.u.)'), title('LOF 4.7hpf phi=0 all'); xlim([0,2.2]); ylim([0,80]); 
saveas(gcf, '4_7_hpf_all_LOF_profile0','png');  
        % WT: 4,5,6
figure,plot(data_pro0_4(:,1), data_pro0_4(:,2),'r');
xlabel('radian'), ylabel('intensity(a.u.)'), title('WT 4.7hpf phi=0 NO.4'); xlim([0,2.2]); ylim([0,80]); 
saveas(gcf, '4_7_hpf_NO_4_WT_profile0','png');  
figure,plot(data_pro0_5(:,1), data_pro0_5(:,2),'r');
xlabel('radian'), ylabel('intensity(a.u.)'), title('WT 4.7hpf phi=0 NO.5'); xlim([0,2.2]); ylim([0,80]); 
saveas(gcf, '4_7_hpf_NO_5_WT_profile0','png');
figure,plot(data_pro0_6(:,1), data_pro0_6(:,2),'r');
xlabel('radian'), ylabel('intensity(a.u.)'), title('WT 4.7hpf phi=0 NO.6'); xlim([0,2.2]); ylim([0,80]); 
saveas(gcf, '4_7_hpf_NO_6_WT_profile0','png');
figure,plot(data_pro0_4(:,1), data_pro0_4(:,2),'r', ...            % plot combined WT 
            data_pro0_5(:,1), data_pro0_5(:,2),'r', ...      
            data_pro0_6(:,1), data_pro0_6(:,2),'r'); 
xlabel('radian'), ylabel('intensity(a.u.)'), title('WT 4.7hpf phi=0 all'); xlim([0,2.2]); ylim([0,80]); 
saveas(gcf, '4_7_hpf_all_WT_profile0','png');  
figure, h = plot(data_pro0_1(:,1), data_pro0_1(:,2),'b', ...      % plot combined WT and LOF 
                 data_pro0_3(:,1), data_pro0_3(:,2),'b', ...
                 data_pro0_4(:,1), data_pro0_4(:,2),'r', ...
                 data_pro0_5(:,1), data_pro0_5(:,2),'r', ...
                 data_pro0_6(:,1), data_pro0_6(:,2),'r'); 
xlabel('radian'), ylabel('intensity(a.u.)'), title('WT LOF 4.7hpf phi=0 all'); xlim([0,2.2]); ylim([0,80]); 
legend(h(1:3:4), {'LOF','WT'});
saveas(gcf, '4_7_hpf_all_WT_LOF_profile0','png');  

%--------=-------------------- profile 1_1 ------------------==------------
clc; clear;
          % load data
load('4_7_hpf_profile1_1_NO1');
load('4_7_hpf_profile1_1_NO3');
load('4_7_hpf_profile1_1_NO4');
load('4_7_hpf_profile1_1_NO5');
load('4_7_hpf_profile1_1_NO6');
          % plot 2D profile
           % LOF?? 1,3
figure,scatter(data_pro1_1_1.profile(:,1), data_pro1_1_1.profile(:,2),20,data_pro1_1_1.profile(:,3),'filled');
xlabel('theta'); ylabel('phi'); colormap('HSV'); colorbar; caxis([0 120]); title('LOF 4.7hpf NO.1');
saveas(gcf, '4_7_hpf_NO_1_LOF_profile1_1','png');
figure,scatter(data_pro1_1_3.profile(:,1), data_pro1_1_3.profile(:,2),20,data_pro1_1_3.profile(:,3),'filled');
xlabel('theta'); ylabel('phi'); colormap('HSV'); colorbar; caxis([0 120]); title('LOF 4.7hpf NO.3');
saveas(gcf, '4_7_hpf_NO_3_LOF_profile1_1','png');
           % WT: 4,5,6
figure,scatter(data_pro1_1_4.profile(:,1), data_pro1_1_4.profile(:,2),20,data_pro1_1_4.profile(:,3),'filled');
xlabel('theta'); ylabel('phi'); colormap('HSV'); colorbar; caxis([0 120]); title('WT 4.7hpf NO.4');
saveas(gcf, '4_7_hpf_NO_4_WT_profile1_1','png');
figure,scatter(data_pro1_1_5.profile(:,1), data_pro1_1_5.profile(:,2),20,data_pro1_1_5.profile(:,3),'filled');
xlabel('theta'); ylabel('phi'); colormap('HSV'); colorbar; caxis([0 120]); title('WT 4.7hpf NO.5');
saveas(gcf, '4_7_hpf_NO_5_WT_profile1_1','png');
figure,scatter(data_pro1_1_6.profile(:,1), data_pro1_1_6.profile(:,2),20,data_pro1_1_6.profile(:,3),'filled');
xlabel('theta'); ylabel('phi'); colormap('HSV'); colorbar; caxis([0 120]); title('WT 4.7hpf NO.6');
saveas(gcf, '4_7_hpf_NO_6_WT_profile1_1','png');

          % plot 1D profile
           % LOF: 1,3
data_pro1_1_1_mean = mean([data_pro1_1_1.profile(1:91,3), data_pro1_1_1.profile(92:182,3), ...
      data_pro1_1_1.profile(183:273,3), data_pro1_1_1.profile(274:364,3)],2);
data_pro1_1_3_mean = mean([data_pro1_1_3.profile(1:91,3), data_pro1_1_3.profile(92:182,3), ...
      data_pro1_1_3.profile(183:273,3), data_pro1_1_3.profile(274:364,3)],2);
  
figure,plot(data_pro1_1_1.profile(1:91,2),data_pro1_1_1_mean,'b');
xlabel('phi'); ylabel('intensity(a.u.)'); title('LOF 4.7hpf NO.1'); ylim([0,120]);
saveas(gcf, '4_7_hpf_NO_1_LOF_profile1_1_1D','png');
figure,plot(data_pro1_1_3.profile(1:91,2),data_pro1_1_3_mean,'b');
xlabel('phi'); ylabel('intensity(a.u.)'); title('LOF 4.7hpf NO.3'); ylim([0,120]);
saveas(gcf, '4_7_hpf_NO_3_LOF_profile1_1_1D','png');
figure,plot(data_pro1_1_1.profile(1:91,2),data_pro1_1_1_mean,'b', ...      % plot combined LOF 
            data_pro1_1_3.profile(1:91,2),data_pro1_1_3_mean,'b')
xlabel('phi'); ylabel('intensity(a.u.)'); title('LOF 4.7hpf all'); ylim([0,120]);
saveas(gcf, '4_7_hpf_all_LOF_profile1_1_1D','png');  
           % WT: 4,5,6
data_pro1_1_4_mean = mean([data_pro1_1_4.profile(1:91,3), data_pro1_1_4.profile(92:182,3), ...
      data_pro1_1_4.profile(183:273,3), data_pro1_1_4.profile(274:364,3)],2);
data_pro1_1_5_mean = mean([data_pro1_1_5.profile(1:91,3), data_pro1_1_5.profile(92:182,3), ...
      data_pro1_1_5.profile(183:273,3), data_pro1_1_5.profile(274:364,3)],2);
data_pro1_1_6_mean = mean([data_pro1_1_6.profile(1:91,3), data_pro1_1_6.profile(92:182,3), ...
      data_pro1_1_6.profile(183:273,3), data_pro1_1_6.profile(274:364,3)],2);
  
figure,plot(data_pro1_1_4.profile(1:91,2),data_pro1_1_4_mean,'r');
xlabel('phi'); ylabel('intensity(a.u.)'); title('WT 4.7hpf NO.4'); ylim([0,120]);
saveas(gcf, '4_7_hpf_NO_4_WT_profile1_1_1D','png');
figure,plot(data_pro1_1_5.profile(1:91,2),data_pro1_1_5_mean,'r');
xlabel('phi'); ylabel('intensity(a.u.)'); title('WT 4.7hpf NO.5'); ylim([0,120]);
saveas(gcf, '4_7_hpf_NO_5_WT_profile1_1_1D','png');
figure,plot(data_pro1_1_6.profile(1:91,2),data_pro1_1_6_mean,'r');
xlabel('phi'); ylabel('intensity(a.u.)'); title('WT 4.7hpf NO.6'); ylim([0,120]);
saveas(gcf, '4_7_hpf_NO_6_WT_profile1_1_1D','png');
figure,plot(data_pro1_1_4.profile(1:91,2),data_pro1_1_4_mean,'r', ...      % plot combined WT
            data_pro1_1_5.profile(1:91,2),data_pro1_1_5_mean,'r', ...
            data_pro1_1_6.profile(1:91,2),data_pro1_1_6_mean,'r')
xlabel('phi'); ylabel('intensity(a.u.)'); title('WT 4.7hpf all'); ylim([0,120]);
saveas(gcf, '4_7_hpf_all_WT_profile1_1_1D','png');  
figure,h=plot(data_pro1_1_1.profile(1:91,2),data_pro1_1_1_mean,'b', ...      % plot combined LOF WT
            data_pro1_1_3.profile(1:91,2),data_pro1_1_3_mean,'b', ...
            data_pro1_1_4.profile(1:91,2),data_pro1_1_4_mean,'r', ...      
            data_pro1_1_5.profile(1:91,2),data_pro1_1_5_mean,'r', ...
            data_pro1_1_6.profile(1:91,2),data_pro1_1_6_mean,'r')
xlabel('phi'); ylabel('intensity(a.u.)'); title('LOF WT 4.7hpf all'); ylim([0,120]);
legend(h(1:3:4), {'LOF','WT'});
saveas(gcf, '4_7_hpf_all_LOF_WT_profile1_1_1D','png'); 


i=1;    
eval(['load(''4_7_hpf_NO' int2str(i) '_nuclei_cloud_after_surface_nuclei_deletion'');']);
eval(['d' int2str(i) '=d;']); 
% figure, scatter(d(:,1), d(:,3), 20, d(:,5),  'filled');
% colormap('HSV');colorbar; caxis([0,120]);
clear d;
for i=3:6
    eval(['load(''4_7_hpf_NO' int2str(i) '_nuclei_cloud_after_surface_nuclei_deletion'');']);
    eval(['d' int2str(i) '=d;']);
%     figure, scatter(d(:,1), d(:,3), 20, d(:,5),  'filled');
%     colormap('HSV');colorbar; caxis([0,120]);
    clear d;
end

for i=1:6
    if i~=2
       eval(['d = d' int2str(i) ';']);
       profile{i} = profile_extraction_1D_VLD(d, 40);
    end
end

figure(1);
for i=4:6
    if i~=2
       hold on;
       plot(profile{i}(:,1), profile{i}(:,2));
       title('WT 4.7hpf');
    end
end
hold off;

a = profile{4}(:,2)./profile{4}(:,3).^2;
b = profile{5}(:,2)./profile{5}(:,3).^2;
c = profile{6}(:,2)./profile{6}(:,3).^2;

a1 = 1./profile{4}(:,3).^2;
b1 = 1./profile{5}(:,3).^2;
c1 = 1./profile{6}(:,3).^2;

meanI = sum([a,b,c],2) ./ sum([a1,b1,c1],2);
semI = (1./sum([a1 b1 c1],2)) ./ sqrt(size(profile{1},2));

figure(2);
errorbar(profile{1}(:,1),meanI,semI);
title('WT 4.7hpf');
