# Supplementary material for: Systems biology derived source-sink mechanism of BMP gradient formation
Source: eLife. 2017 Aug 9;6:e22199. doi: 10.7554/eLife.22199 (PMC5590806; doi:10.7554/eLife.22199)
Supplement: Supplementary file 1. [file elife-22199-supp1.zip › supplement/Image Analysis for paper/functions/Image processing/region_inten_gather.m]

% Function Name: region_inten_gather
% Authour: Wei Dou 
% Update date: 9/19/2013
%
% Functionality:
%    This function takes a data structure containing all embryos' nuclei bands
% (either WT or mutant types) each as a field of the structure. The nuclei bands
% are generated from the function profile_extraction_1D_VLD. The function then
% select a subset of nuclei for each embryo's nuclei band in a specific region
% (e.g. ventral region). The combined regional nuclei intensity data of all
% embryos at a specific developmental stage will be the output for
% statistical analysis using the SAS program stat_tests.sas
% 
% Inputs:
%       data - a data structure containing each embryos's 
%              5D (x,y,z, index from the total embryo nuclei cloud,P-smad intensity) 
%              nuclei band data. 
%       NOTE: name the filed as t1_1, t1_2, t2_1, ..., here tn denotes
%       genotyes, diffent n defines different types. _m defines the embryos
%       id for each type.
%       opt - a structure characterizing optinal parameter settings 
%           .pos_start - start postion (degree) for the region, default = -45
%           .pos_end - end postion (degree) for the region, default = 45
%           .save_or_not - whether to save the output into a .dat file or not
%            (0 or 1) default = 1, to save
%       NOTE: the region covered is from .pos_start degree to .pos_end degree
%             the total span of the band is from -180 to 180 degrees
% Output:
%       data_matrix - nuclei intensity data matrix [type, id, inten]
%                     containing all embryos of all genotypes at a specific
%                     developmental stage. type = 1,2,... (representing
%                     differnt genotypes), id = 1,2,... (representing
%                     embryo id for each genotype)
% NOTE: the default name of the saved .dat file is region_inten.dat

function data_matrix = region_inten_gather(data, opt) 

% check inputs and set defaults
if nargin<1, error('Error! No input arguments.'); end
if nargin==1
   opt.pos_start = -45;
   opt.pos_end = 45;
   opt.save_or_not = 1;
end
if nargin==2
   if ~isfield(opt,'pos_start') || isempty(opt.pos_start), opt.pos_start=-45; end
   if ~isfield(opt,'pos_end') || isempty(opt.pos_end), opt.pos_end=45; end
   if ~isfield(opt,'save_or_not') || isempty(opt.save_or_not), opt.save_or_not=1; end
end
if opt.pos_end-opt.pos_start >= 180
   error('Error! The span of the region chosen should be smaller than 180 degrees!');
end

% initialize data_matrix
data_matrix = [];

% ------------- begin selecting the subsets for all embryos ---------------
% get field names (representing different embryos) from the structure
emb = fieldnames(data);
num_emb = length(emb);

% for the sake of labeling the first column of data_matrix (type)
count_type = str2num( emb{1}(2) ); 
% for the sake of labeling the second column of data_matrix (embryo id)
count_id = 1;

for i=1:num_emb  
    
    % select region (subset) for each embryo
    eval(['band = data.' emb{i} ';']);
          % set the center coordinates to the origin
    [xc,yc] = circfit(band(:,1), band(:,2));
    band(:,1) = band(:,1) - xc;
    band(:,2) = band(:,2) - yc;
    
    ks = tan((180-opt.pos_start)/180*pi);
    ke = tan((180-opt.pos_end)/180*pi);
    xvec = band(:,1);
    yvec = band(:,2);    
    
    if opt.pos_start == -180
       bool_row = xvec>=yvec/ke & yvec<=0;
    elseif opt.pos_end < 0
       bool_row = xvec>=yvec/ke & xvec<=yvec/ks;        
    elseif opt.pos_end == 0
       bool_row = yvec<=0 & xvec<=yvec/ks;        
    elseif opt.pos_start*opt.pos_end < 0  
       bool_row = xvec<=yvec/ke & xvec<=yvec/ks;                
    elseif opt.pos_start == 0
       bool_row = xvec<=yvec/ke & yvec>=0;    
    elseif opt.pos_start > 0
       bool_row = xvec<=yvec/ke & xvec>=yvec/ks; 
    elseif opt.pos_end == 180
       bool_row = yvec>=0 & xvec>=yvec/ks; 
    end
    
    region = band(bool_row,:);
    
    if i==1
        plot(region(:,1), region(:,5),'.');
    end

    region_inten = zeros(size(region, 1),3);
    region_inten(:,3) = region(:,5);
    
    
    % update embryo type and id to the above region nuclei intensities
    if  str2num( emb{i}(2) ) ~= count_type        
        count_type = str2num( emb{i}(2) ); 
        count_id = 1;
    end
    region_inten(:,1) = count_type;
    region_inten(:,2) = count_id;
    count_id = count_id + 1; 
           
    data_matrix = cat(1, data_matrix, region_inten);   
end

% save or not to .dat file
if opt.save_or_not
   save region_inten.dat data_matrix -ascii;
end

end
