# Supplementary material for: Systems biology derived source-sink mechanism of BMP gradient formation
Source: eLife. 2017 Aug 9;6:e22199. doi: 10.7554/eLife.22199 (PMC5590806; doi:10.7554/eLife.22199)
Supplement: Supplementary file 1. [file elife-22199-supp1.zip › supplement/Image Analysis for paper/functions/Image processing/region_inten_WT_CLF_4_7_hpf_9212013.m]

% This is to extract the intensity data in a region (eg. ventral pole) of
% the embryos from different genotypes (WT and CLF) at 4.7 hpf. The data
% extracted will be saved for statistical analysis.

clear; clc;

%%  4.7 hpf (BT1)
% Chd-/-:
% stk1, stk3, stk4
% Chd+/- (WT-like):
% stk2, stk5, stk6

eta=32;

%---------------------------- load data -----------------------------------
load('BT1_stk1_for_CPD.mat');
d1 = dataNew;
for i=2:6
    eval(['load(''BT1_stk' int2str(i) '_after_CPD.mat'');']);
    eval(['d' int2str(i) '=dataSTK' int2str(i) 'T;']);    
end

%-------------------- inner outer surface deletion ------------------------
% set options
opt.plot = 0; 
opt.numper = 0.15;

for i=1:6
    eval(['d = d' int2str(i) ';']);
    [idx_rem] = inoutsurf(d, opt);
    d = d(idx_rem, :);
    eval(['d' int2str(i) ' = d;']);
    clear d;
end

%------------------------- subset band selection --------------------------
for i=1:6
    eval(['d = d' int2str(i) ';']);
    [~,t] = profile_extraction_1D_VLD(d, eta);    
    eval(['t' int2str(i) ' = t;']);   
    clear d t;
end

%--------------- region selection (for next step's SAS analysis) ----------
data.t1_1 = t5; % WT embryo 1
data.t1_2 = t6; % WT embryo 2
data.t2_1 = t1; % CLF embryo 1
data.t2_2 = t3; % CLF embryo 2
data.t2_3 = t4; % CLF embryo 3

opt.pos_start = -40;
opt.pos_end = 40;
data_matrix = region_inten_gather(data, opt);
