# Supplementary material for: Systems biology derived source-sink mechanism of BMP gradient formation
Source: eLife. 2017 Aug 9;6:e22199. doi: 10.7554/eLife.22199 (PMC5590806; doi:10.7554/eLife.22199)
Supplement: Supplementary file 1. [file elife-22199-supp1.zip › supplement/Image Analysis for paper/functions/Image processing/sphere_projection.m]

% sphere_projection. by Wei Dou 5/8/13
% This function projects the 3D points of a cloud shell data set onto the 
% surface of the fitted sphere. Before the projection, the center
% coordinates of the sphere are set to (0,0,0), and the data cloud shell 
% are translated correspondingly.
%
% input: 
%        datainput: initial 3D cloud shell data set.
%        CentCo_R: a 4*1 vector storing center x,y,z coordinates and radii
%        of the fitted sphere surface.
% output: 
%        dataoutput: 3D data projected on the sphere surface

function dataoutput = sphere_projection(datainput, CentCo_R)

% check inputs
if nargin<2, error('Error! not enough input.'); end;
if nargin>2, error('Error! Too many inputs.'); end;
if size(CentCo_R)~=4, error('Error! Enter a 4x1 vector storing x,y,z coordinates and radii of the sphere center.'); end;

% projection
xc = CentCo_R(1);
yc = CentCo_R(2);
zc = CentCo_R(3);
R = CentCo_R(4);

datainput(:,1) = datainput(:,1) - xc;   % set the sphere origin x coordinate to 0 and traslate the data
datainput(:,2) = datainput(:,2) - yc;   % set the sphere origin y coordinate to 0 and traslate the data
datainput(:,3) = datainput(:,3) - zc;   % set the sphere origin z coordinate to 0 and traslate the data

n = size(datainput,1); % total number of data points in the cloud shell data
dataoutput = zeros(n,3);
for i=1:n
     a = datainput(i,1);
     b = datainput(i,2);
     c = datainput(i,3);
     
    L = sqrt(a^2+b^2) - R*cos(atan(abs(c)/sqrt(a^2+b^2)));
    
    A = L * (a/sqrt(a^2+b^2)); 
    B = L * (b/sqrt(a^2+b^2));
    C = L * (c/sqrt(a^2+b^2));
    
    dataoutput(i,:) = [a-A, b-B, c-C];    
end

dataoutput(:,1) = dataoutput(:,1) + xc;   % set the sphere origin x coordinate back 
dataoutput(:,2) = dataoutput(:,2) + yc;   % set the sphere origin y coordinate back
dataoutput(:,3) = dataoutput(:,3) + zc;   % set the sphere origin z coordinate back
end
