# Supplementary material for: Systems biology derived source-sink mechanism of BMP gradient formation
Source: eLife. 2017 Aug 9;6:e22199. doi: 10.7554/eLife.22199 (PMC5590806; doi:10.7554/eLife.22199)
Supplement: Supplementary file 1. [file elife-22199-supp1.zip › supplement/Image Analysis for paper/functions/Image processing/spherefit_in_C.c]

#include   "math.h " 
#include   "stdio.h " 
#define   ABS(x)   (x)> 0?(x):-(x) 
#define   SWAP(a,b)   {temp=(a);(a)=(b);(b)=temp;} 

void   solve(double   **a,double   *b,double   *x,int   n) 
{ 
int   i,j,k,ik; 
double   mik,temp; 

for(k=0;k <n;k++) 
   { 
    mik=-1; 

    for(i=k;i <n;i++) 
       if(ABS(a[i][k])> mik) 
         { 
          mik=ABS(a[i][k]); 
          ik=i; 
         } 

    for(j=k;j <n;j++) 
       SWAP(a[ik][j],a[k][j]); 

    SWAP(b[k],b[ik]); 
    b[k]/=a[k][k]; 

    for(i=n-1;i> =k;i--) 
        a[k][i]/=a[k][k]; 

    for(i=k+1;i <n;i++) 
       { 
        b[i]-=a[i][k]*b[k]; 

        for(j=n-1;j> =k;j--) 
           a[i][j]-=a[i][k]*a[k][j]; 
       } 
   } 

for(i=n-1;i> =0;i--) 
   { 
    x[i]=b[i]; 

    for(j=i+1;j <n;j++) 
       x[i]-=a[i][j]*x[j]; 
   } 
} 

void   linear(double   **x,double   *y,double   *beta,int   n,int   p) 
{ 
double   **a,*b; 
int   i,j,k; 
a=new   double*[p]; 

for(i=0;i <p;i++) 
   a[i]=new   double[p]; 

for(i=0;i <p;i++) 
   for(j=0;j <p;j++) 
      { 
       a[i][j]=0; 
       for(k=0;k <n;k++) 
          a[i][j]+=x[k][i]*x[k][j]; 
      } 

b=new   double[p]; 

for(i=0;i <p;i++) 
   { 
    b[i]=0; 
    
	for(j=0;j <n;j++) 
       b[i]+=x[j][i]*y[j]; 
   } 

solve(a,b,beta,p);

for(i=0;i <p;i++) 
   delete   a[i]; 

delete   a,b; 
} 

void   main() 
{ 
int   i,n,p=4; 
double   x0,y0,z0,r; 
double   **x,*y,beta[4]; 

FILE   *fp=fopen( "d:\\Nuclei Cloud data.txt ", "r "); 
fscanf(fp, "%d ",&n); 
x=new   double*[n]; 
y=new   double[n]; 

for(i=0;i <n;i++) 
   { 
    x[i]=new   double[4]; 
    fscanf(fp, "%lf ",x[i]); 
    fscanf(fp, "%lf ",x[i]+1); 
    fscanf(fp, "%lf ",x[i]+2); 

    x[i][3]=1; 
    y[i]=-x[i][0]*x[i][0]-x[i][1]*x[i][1]-x[i][2]*x[i][2]; 
} 

fclose(fp); 
linear(x,y,beta,n,p); 

x0=-beta[0]/2; 
y0=-beta[1]/2; 
z0=-beta[2]/2; 
r=sqrt(x0*x0+y0*y0+z0*z0-beta[3]); 

printf( "%f\t%f\t%f\t%f\t\n ",x0,y0,z0,r); 
}
