# Supplementary material for: Systems biology derived source-sink mechanism of BMP gradient formation
Source: eLife. 2017 Aug 9;6:e22199. doi: 10.7554/eLife.22199 (PMC5590806; doi:10.7554/eLife.22199)
Supplement: Supplementary file 1. [file elife-22199-supp1.zip › supplement/Image Analysis for paper/functions/Image processing/spherefit1.m]

% sphere surface fit in the x, y, z space for nuclei cloud data. Wei Dou 5/8/13
% [xc, yc, ac, R, a] = spherefit1(x,y,z)
% Result is center point (yc,xc,zc) and radius R.A is an 
% optional output describing the circle's equation:
%
% x^2+y^2+z^2+a(1)*x+a(2)*y+a(3)*z +a(4) = 0

function [xc,yc,zc,R,a] = spherefit1(x,y,z)
n = length(x); 
xx=x.*x; 
yy=y.*y;
zz=z.*z;
xy=x.*y;
xz=x.*z;
yz=y.*z;

A = [sum(xx) sum(xy) sum(xz) -sum(x); ...
     sum(xy) sum(yy) sum(yz) -sum(y); ...
     sum(xz) sum(yz) sum(zz) -sum(z); ...
     -sum(x) -sum(y) -sum(z) n];
B = [sum(x.*(xx+yy+zz)); sum(y.*(xx+yy+zz)); sum(z.*(xx+yy+zz)); -sum(xx+yy+zz)];
a = A\B;
xc = a(1)/2;
yc = a(2)/2;
zc = a(3)/2;
R = sqrt((a(1)^2 + a(2)^2 + a(3)^2)/4-a(4));
end
