# Supplementary material for: Systems biology derived source-sink mechanism of BMP gradient formation
Source: eLife. 2017 Aug 9;6:e22199. doi: 10.7554/eLife.22199 (PMC5590806; doi:10.7554/eLife.22199)
Supplement: Supplementary file 1. [file elife-22199-supp1.zip › supplement/Image Analysis for paper/functions/Image processing/unit_vector.m]

% unit_vector. Wei Dou  05/8/2013.
% This is to calculate the unit vector that passes (0,0,0) and is along the
% intercecting line of the two regression planes using the reference and the test nuclei data set. 
% Based on the unit vector, rotation can be used to eliminate the large angle around x and y axes.

function [x, y, z] = unit_vector(b1, b2)
% syms x0 y0 z0;
% [x0,y0,z0]=solve('z0=b1(2)*x0+b1(3)*y0','z0=b2(2)*x0+b2(3)*y0','x0^2+y0^2+z0^2=1');
% x0=vpa(x0,4);
% y0=vpa(y0,4);

x = -(b1(3) - b2(3))*(1/(b1(2)^2 - 2*b1(3)*b2(3) - 2*b1(2)*b2(2) + b1(3)^2 + b2(2)^2 + ...
    b2(3)^2 + b1(2)^2*b2(3)^2 + b1(3)^2*b2(2)^2 - 2*b1(2)*b1(3)*b2(2)*b2(3)))^(1/2);

y = (b1(2) - b2(2))*(1/(b1(2)^2 - 2*b1(3)*b2(3) - 2*b1(2)*b2(2) + b1(3)^2 + b2(2)^2 + ...
    b2(3)^2 + b1(2)^2*b2(3)^2 + b1(3)^2*b2(2)^2 - 2*b1(2)*b1(3)*b2(2)*b2(3)))^(1/2);

z = (b1(2)*b2(3) - b1(3)*b2(2))*(1/(b1(2)^2 - 2*b1(3)*b2(3) - 2*b1(2)*b2(2) + b1(3)^2 + ...
    b2(2)^2 + b2(3)^2 + b1(2)^2*b2(3)^2 + b1(3)^2*b2(2)^2 - 2*b1(2)*b1(3)*b2(2)*b2(3)))^(1/2);
end
