# Supplementary material for: Systems biology derived source-sink mechanism of BMP gradient formation
Source: eLife. 2017 Aug 9;6:e22199. doi: 10.7554/eLife.22199 (PMC5590806; doi:10.7554/eLife.22199)
Supplement: Supplementary file 1. [file elife-22199-supp1.zip › supplement/Image Analysis for paper/functions/joe's functions/angvsCOV.m]

function angvsCOV(data, col,symb)
tic
hold on
j=0;

rad=(data(:,1).^2+data(:,2).^2+data(:,3).^2).^0.5;
data(:,18)=acos ( data(:,1)./ rad );

for i=0:pi/40:pi

    cur=data(:,18)>=i & data(:,18)<i+pi/40 & data(:,3)<(max(data(:,3))-min(data(:,3)))*.3+min(data(:,3));
    
    if numel(data(cur,18))>25
            j=j+1;
        curmean=nanmean(data(cur,5));
        curalln(j)=(i);
        curallm(j)=curmean;
      

    end

end

    plot(curalln,curallm,symb, 'Color', col,'LineWidth', 2, 'Markersize', 9)

 
