# Supplementary material for: Systems biology derived source-sink mechanism of BMP gradient formation
Source: eLife. 2017 Aug 9;6:e22199. doi: 10.7554/eLife.22199 (PMC5590806; doi:10.7554/eLife.22199)
Supplement: Supplementary file 1. [file elife-22199-supp1.zip › supplement/Image Analysis for paper/functions/joe's functions/exportstackSN.asv]

function exportstackSN(stack, stackname,stackloc)

if(~exist('stackloc'))
    suffix='';
end

for i=1:size(stack,3)
    if i<10
        imwrite(stack(:,:,i), [stackloc stackname '-t001-p0' num2str(i) '.tif']);
    end
    
    if i>9 && i<100
        imwrite(stack(:,:,i), [stackloc stackname '-t001-p' num2str(i) '.tif']);
    end
    
    if i>99
        imwrite(stack(:,:,i), [stackloc stackname '-t001-p' num2str(i) '.tif']);
    end
    
end;


end
