# Supplementary material for: Systems biology derived source-sink mechanism of BMP gradient formation
Source: eLife. 2017 Aug 9;6:e22199. doi: 10.7554/eLife.22199 (PMC5590806; doi:10.7554/eLife.22199)
Supplement: Supplementary file 1. [file elife-22199-supp1.zip › supplement/Image Analysis for paper/functions/joe's functions/exportstackSN.m]

function exportstackSN(stack, stackname,stackloc)
%exports a 3D image stack from matlab to a given folder in starry night
%compatable image format (imagename-t001-p01.tif)
%stack = name of 3D stack in matlab.  stack is in the form stack(:,:,:)
%stackname= name of exported image. ex: 'imagetest'
%stackloc= [optional] the directory name of where the images should go.  if
%left blank it writes to the current folder. ex: 'c:/users/joe/documents/mullins lab notebook/lab notebook/8.29.11 implementing santella/test stack/test/'
%
%8.29.11
%JZinski


if(~exist('stackloc'))
    stackloc='';
end

for i=1:size(stack,3)
    if i<10
        imwrite(stack(:,:,i), [stackloc stackname '-t001-p0' num2str(i) '.tif']);
    end
    
    if i>9 && i<100
        imwrite(stack(:,:,i), [stackloc stackname '-t001-p' num2str(i) '.tif']);
    end
    
    if i>99
        imwrite(stack(:,:,i), [stackloc stackname '-t001-p' num2str(i) '.tif']);
    end
    
end;


end
