# Supplementary material for: Systems biology derived source-sink mechanism of BMP gradient formation
Source: eLife. 2017 Aug 9;6:e22199. doi: 10.7554/eLife.22199 (PMC5590806; doi:10.7554/eLife.22199)
Supplement: Supplementary file 1. [file elife-22199-supp1.zip › supplement/Image Analysis for paper/functions/joe's functions/findcenter.m]

function [mintotal]=findcenter(xyzin, sphsize,corr)

%corr=correction for z spacing as compared to xy.  standard is 3.88.
%zslices=umber of zslices

%xyzin(:,3)=abs(xyzin(:,3)-138);
%[nucrow,~]=find(xyzin(:,2)>610);
%xyzin(nucrow,:)=[];
zslices=max(xyzin(:,3));
figure(1)
[xsph,ysph,zsph]=sphere;
xsph=xsph*sphsize;
ysph=ysph*sphsize;
zsph=zsph*sphsize;

mintotal=[];
hold on

xyzin(:,3)=round(xyzin(:,3).*corr);     %correctinf for the mismatch of pixel to dist measurements in z vs xy

mindist=sum(((xyzin(:,1)-1).^2+(xyzin(:,2)-1).^2+(xyzin(:,3)-1).^2).^.5);  %placeholder for minimum distance
minpoint=[1,1,1];
axis ([0,1024,0,1024,0,round(137*3.88)])
camlight right
daspect([1,1,1])
for x=1:20:1024
    for y=1:20:1024
        for z=1:5:zslices
            zc=z*corr;
            currdist=mean(((xyzin(:,1)-x).^2+(xyzin(:,2)-y).^2+(xyzin(:,3)-zc).^2).^.5);
            if currdist<mindist
                mindist=currdist;
                minpoint=[x,y,z,mindist]
                colormap('winter')
                surf(xsph+x,ysph+y,zsph+zc, zc, 'facecolor', 'interp', 'facelighting', 'phong', 'linestyle', 'none', 'edgecolor', 'flat', 'EdgeLighting', 'gouraud', 'backfacelighting', 'reverselit') 

                mintotal=cat(1,mintotal,minpoint);
            end;
        end;
    end;
        %for i=1:size(xyzin,1)
        %xnuc=xyzin(i,1);
        %ynuc=xyzin(i,2);
        %znuc=xyzin(i,3);
        %cont=xyzin(i,3);
        %colormap('winter')
        %surf(xsph+xnuc,ysph+ynuc,zsph+znuc, zsph, 'facecolor', 'interp', 'facelighting', 'phong', 'linestyle', 'none', 'edgecolor', 'flat', 'EdgeLighting', 'gouraud', 'backfacelighting', 'reverselit') 
        %end;
end;
        %colormap('winter')
        %surf(xsph+xnuc,ysph+ynuc,zsph+znuc, zsph, 'facecolor', 'interp', 'facelighting', 'phong', 'linestyle', 'none', 'edgecolor', 'flat', 'EdgeLighting', 'gouraud', 'backfacelighting', 'reverselit') 
xlow=minpoint(1,1)-20;
xhigh=minpoint(1,1)+20;
ylow=minpoint(1,2)-20;
yhigh=minpoint(1,2)+20;
zlow=minpoint(1,3)-5;
zhigh=minpoint(1,3)+5

for x=xlow:1:xhigh
    for y=ylow:1:yhigh
        for z=zlow:1:zhigh
            zc=z*corr;
            currdist=mean(((xyzin(:,1)-x).^2+(xyzin(:,2)-y).^2+(xyzin(:,3)-zc).^2).^.5);
            if currdist<mindist
                mindist=currdist;
                minpoint=[x,y,z,mindist]
                colormap('winter')
                surf(xsph+x,ysph+y,zsph+zc, zc, 'facecolor', 'interp', 'facelighting', 'phong', 'linestyle', 'none', 'edgecolor', 'flat', 'EdgeLighting', 'gouraud', 'backfacelighting', 'reverselit') 

                mintotal=cat(1,mintotal,minpoint);
            end;
        end;
    end;
end;
        
        
%for i=1:size(xyzin,1)
%xnuc=xyzin(i,1);
%ynuc=xyzin(i,2);
%znuc=xyzin(i,3);
%cont=xyzin(i,3);
%colormap('winter')
%surf(xsph+xnuc,ysph+ynuc,zsph+znuc, zsph, 'facecolor', 'interp', 'facelighting', 'phong', 'linestyle', 'none', 'edgecolor', 'flat', 'EdgeLighting', 'gouraud', 'backfacelighting', 'reverselit') 
%end;
        
minpoint
