# Supplementary material for: Systems biology derived source-sink mechanism of BMP gradient formation
Source: eLife. 2017 Aug 9;6:e22199. doi: 10.7554/eLife.22199 (PMC5590806; doi:10.7554/eLife.22199)
Supplement: Supplementary file 1. [file elife-22199-supp1.zip › supplement/Image Analysis for paper/functions/joe's functions/fourierfit.m]

function [p, b, rms] = fourierfit(c, P, Q);
%FOURIERFIT Fit the concentration distribution by fourier sine functions.
%   [p, b, rms] = fourierfit(c, P, Q) takes the concentration distribution,
%   P and Q, and returns the fitted parameter p, fitted image b and root
%   means quares between the input and fitted image.

% Subsetting the image for calculation to save the memory usage
% c = mean(C, 3);
size(c)
%pause
c = double(c);
c = c(1:2:size(c, 1), 1:2:size(c, 2));

% Note that x is the VD axis and y is the AP axis
[nx, ny] = size(c)

% Scale x and y to [0, 1]
x = [1:nx]'/nx;
y = [1:ny]'/ny;

% Generate vectors of x and y.
x = repmat(x, ny, 1);
y = repmat(y', nx, 1);
y = y(:);

% Concentration vector z.
z = c(:);

% Generating the coefficient matrix.
V(:, 1) = ones(nx * ny, 1, class(c));

k = 2;
for p = 1:1:P
    for q = 1:1:Q
        V(:, k) = sin(pi * p * x) .* sin(pi * q * y);
        k = k + 1;
    end
end

% Solving the linear system
p = inv(V' * V) * V' * z;
p = p';          

% Calculate the predicted concentration.
b = V * p';
b = reshape(b, nx, ny);
image_b = mat2gray(b);

figure(2)
imshow(image_b)

% Calculate the RMS.
r = reshape(c - b, nx * ny, 1);
rms = norm(r) / sqrt(length(r));
