# Supplementary material for: Systems biology derived source-sink mechanism of BMP gradient formation
Source: eLife. 2017 Aug 9;6:e22199. doi: 10.7554/eLife.22199 (PMC5590806; doi:10.7554/eLife.22199)
Supplement: Supplementary file 1. [file elife-22199-supp1.zip › supplement/Image Analysis for paper/functions/joe's functions/icosdisplay.m]

function icosdisplay(sides3, nodes, col, colmin, colmax)
%% display function for 'icosoproj' outputs
%'side3' is a matrix, each row is a face, columns 1-3 are vertices, column
%4 is psmad mean, column 5 is standard deviation, column 6 is coefficient
%of variance, column 7 is  number of nuclei
%'nodes' is the vertice xyz data refered to by sides3(1:3,:)
%'col' is the column to be displayed, 4 for mean, 5 std, 6 COV, 7 # of
%nuclei
%'colmin' is minimum value on colorscale
%'colmax' is max value on colorscale
%
%note: facets with less than 30% of the mean nuclei per facet are not
%displayed


figure
hold on

%% sets the lower bound for number of nuclei per facet
zs=sides3(:,15)==0;
sides3(zs,:)=NaN;
zlocs=nanmean(sides3(:,11));
lowerbound=nanmean(sides3(:,7))*.1;
%std(sides3(:,7))

%% prints each facet individually, as long as it is not NaN and above 30% of the mean in # of nuclei
for i=1:numel(sides3(:,1))
     if sides3(i,7) > lowerbound || sides3(i,11)>zlocs

   % if isnan(sides3(i,col)) == 0
        trisurf(sides3(i,1:3),nodes(:,1),nodes(:,2),nodes(:,3), sides3(i,col), 'EdgeColor', 'none')
        %trisurf(sides3(i,1:3),nodes(:,1),nodes(:,2),nodes(:,3), 1, 'EdgeColor', 'none')
    %end
    end
end
hold on
colormap(hsv)
axis([-300 300 -300 300 -100 300])
caxis([colmin colmax])
axis equal


end
