# Supplementary material for: Systems biology derived source-sink mechanism of BMP gradient formation
Source: eLife. 2017 Aug 9;6:e22199. doi: 10.7554/eLife.22199 (PMC5590806; doi:10.7554/eLife.22199)
Supplement: Supplementary file 1. [file elife-22199-supp1.zip › supplement/Image Analysis for paper/functions/joe's functions/icosgenerate.m]

function [sides3, node_xyz] = icosgenerate(facets)

%input the number of facets you want, recommended is 7.  The icosohedral
%will have 20 * facets * facets number of facets.  
%
%side3 is a list of the vertices of all unique trangular facets. the vertice xyz coordinates are in 'node_xyz'.   

node_xyz = sphere_icos2_points ( facets, 20 );


combos=[];

for i= 1:numel(node_xyz(1,:))
%for i=1
    xcur=node_xyz(1,i);
    ycur=node_xyz(2,i);
    zcur=node_xyz(3,i);
    
    for ii= 1:numel(node_xyz(1,:))
        %h=((xcur-node_xyz(1,:)).^2+(ycur-node_xyz(2,:)).^2+(zcur-node_xyz(3,:).^2)).^.5;
        h(ii)=pdist([xcur,ycur,zcur;node_xyz(1,ii),node_xyz(2,ii),node_xyz(3,ii)]) ;      
    end
    
    
    [p,r]=sort(h);
    
    allcurcombs=nchoosek(r(1:7),3);
    kk=find(allcurcombs(:,1) == i | allcurcombs(:,2) == i | allcurcombs(:,3) == i);
    curcombsout=allcurcombs(kk,:);
    
    combos = cat(1,combos,curcombsout);

              %combos=indicies of all triabges made by each point with its
              %5 nearest nieghbors
       
end
combosu=unique(combos, 'rows');
for i=1:numel(combosu(:,1))
    combosu2(i,:)=sort(combosu(i,:));
end
combosu=unique(combosu2, 'rows');

for i=1:numel(combosu(:,1))
    x1cur=node_xyz(1,combosu(i,1));
    y1cur=node_xyz(2,combosu(i,1));
    z1cur=node_xyz(3,combosu(i,1));
    
    x2cur=node_xyz(1,combosu(i,2));
    y2cur=node_xyz(2,combosu(i,2));
    z2cur=node_xyz(3,combosu(i,2));
    
    x3cur=node_xyz(1,combosu(i,3));
    y3cur=node_xyz(2,combosu(i,3));
    z3cur=node_xyz(3,combosu(i,3));
    
    curdist=pdist([x1cur, y1cur, z1cur;x2cur,y2cur,z2cur;x3cur,y3cur, z3cur]);
    
    halfper=(curdist(1)+curdist(2)+curdist(3))/2;
    areacur=(halfper*(halfper-curdist(1))*(halfper-curdist(2))*(halfper-curdist(3)))^.5;
    
    sideqs=abs((curdist(1)-curdist(2)))+abs((curdist(1)-curdist(3)));
    
    combosu(i,4)=curdist(1);
    combosu(i,5)=curdist(2);
    combosu(i,6)=curdist(3);
   combosu(i,7)=sideqs;
   combosu(i,8)=areacur;

end
mode(combosu(:,4))
%vv=find(combosu(:,4) == p(2) & combosu(:,5) == p(2) & combosu(:,6) == p(2));
%vv=find(combosu(:,7) < .06);
%sides=combosu(vv,:);


combosu=sortrows(combosu,7);
vertices=facets*facets*20;
sides=combosu(1:vertices,:);

sides3=sides(:,[1:3]);


end
