# Supplementary material for: Systems biology derived source-sink mechanism of BMP gradient formation
Source: eLife. 2017 Aug 9;6:e22199. doi: 10.7554/eLife.22199 (PMC5590806; doi:10.7554/eLife.22199)
Supplement: Supplementary file 1. [file elife-22199-supp1.zip › supplement/Image Analysis for paper/functions/joe's functions/icosograd2.m]

function [fitobject2,fitobject3,fitobject5]=icosograd2(data)


%for i=unique(data(:,4))'
for i=1

    %you need a grad for each embryo, then mean subtract
    cur=data(:,4)==i;
    
 %   fitobject = fit([data(cur,13),data(cur,15)],data(cur,5),'lowess', 'span', .05);
 %   fitobject = fit([data(cur,13),data(cur,15)],data(cur,5),'cubicinterp');
   
    fitobject2 = fit([data(cur,14),data(cur,15)],data(cur,5),'lowess', 'span', .05);
%fitobject2 = fit([data(cur,14),data(cur,15)],data(cur,5),'cubicinterp');

    fitobject3 = fit([data(cur,13),data(cur,15)],data(cur,5),'lowess', 'span', .1);
 %   fitobject = fit([data(cur,13),data(cur,15)],data(cur,5),'cubicinterp');
   
    %fitobject4 = fit([data(cur,14),data(cur,15)],data(cur,5),'lowess', 'span', .16);
   
    theta=atan2 ( data(:,2), data(:,3) );
    r=(data(:,1).^2+data(:,2).^2+data(:,3).^2).^0.5;

    phi=acos ( data(:,1)./ r );
%    ab=data(:,1)<0;
 %   phi(ab)=-acos ( abs(data(ab,1))./ data(ab,14) );
    
 %   fitobject5 = fit([theta,phi],data(cur,5),'lowess', 'span', .1);

figure(i)
plot(fitobject3)
hold on
%plot3(data(cur,13),data(cur,15),data(cur,20),'.', 'Color', [1,0,0])

figure(i+10)
plot(fitobject2)
hold on
%plot3(data(cur,14),data(cur,15),data(cur,20),'.', 'Color', [1,0,0])

%figure(i+20)
%plot(fitobject5)
%hold on
%plot3(theta,phi,data(cur,5),'.', 'Color', [1,0,0])
    
end


%figure(2)
%plot(fitobject4)
%hold on
%plot3(thetarphi(oky2,1),thetarphi(oky2,3),sides3(oky2,12),'.', 'Color', [1,0,0])


%fitobject = fit([sides3(oky,9),sides3(oky,10)],sides3(oky,12),'lowess');
%fitobject = fit(thetarphi(oky,4),sides3(oky,12),'poly9');

%for i=oky
%    thetarphi(i,5) = feval(fitobject, [thetarphi(i,1),thetarphi(i,3)]);
%end

%thetarphi(notoky,:)=NaN;


%{
[X,Y] = meshgrid(min(thetarphi(noval,1)):pi/pix:max(thetarphi(noval,1)), min(thetarphi(noval,3)):pi/pix:max(thetarphi(noval,3)));
ZI = griddata(thetarphi(noval,1), thetarphi(noval,3),sides3(noval,12),X,Y);

surf(X,Y,ZI)

[p, b, rms] = fourierfit(uint8(ZI), P, Q);
%}

%{
xyztest(:,1)=thetarphi(:,2).*cos(thetarphi(:,1)).*sin(thetarphi(:,3));
xyztest(:,2)=thetarphi(:,2).*sin(thetarphi(:,1)).*sin(thetarphi(:,3));
xyztest(:,3)=thetarphi(:,2).*cos(thetarphi(:,3));
%}

end
