# Supplementary material for: Systems biology derived source-sink mechanism of BMP gradient formation
Source: eLife. 2017 Aug 9;6:e22199. doi: 10.7554/eLife.22199 (PMC5590806; doi:10.7554/eLife.22199)
Supplement: Supplementary file 1. [file elife-22199-supp1.zip › supplement/Image Analysis for paper/functions/joe's functions/icosograddata.m]

function [thetarphi, fitobject]=icosograd(sides3)


thetarphi(:,1)=atan2 ( sides3(:,10), sides3(:,9) );
thetarphi(:,2)=(sides3(:,9).^2+sides3(:,10).^2+sides3(:,11).^2).^0.5;
thetarphi(:,3)=acos ( sides3(:,11)./ thetarphi(:,2) );

thetarphi(:,4)=atan2 ( (sides3(:,11).^2+sides3(:,10).^2).^.5, sides3(:,9) );

oky=isnan(sides3(:,12))==0 & sides3(:,7)>.3*nanmean(sides3(:,7));
notoky=isnan(sides3(:,12))==1;

thetarphi(:,6)=thetarphi(:,1)+pi;
flipso=thetarphi(:,6)>pi;
thetarphi(flipso,6)=(thetarphi(flipso,1)-pi)*-1;

fitobject = fit([thetarphi(oky,1),thetarphi(oky,3)],sides3(oky,12),'lowess');

%fitobject = fit([sides3(oky,9),sides3(oky,10)],sides3(oky,12),'lowess');
%fitobject = fit(thetarphi(oky,4),sides3(oky,12),'poly9');

%for i=oky
%    thetarphi(i,5) = feval(fitobject, [thetarphi(i,1),thetarphi(i,3)]);
%end

%thetarphi(notoky,:)=NaN;


%{
[X,Y] = meshgrid(min(thetarphi(noval,1)):pi/pix:max(thetarphi(noval,1)), min(thetarphi(noval,3)):pi/pix:max(thetarphi(noval,3)));
ZI = griddata(thetarphi(noval,1), thetarphi(noval,3),sides3(noval,12),X,Y);

surf(X,Y,ZI)

[p, b, rms] = fourierfit(uint8(ZI), P, Q);
%}

%{
xyztest(:,1)=thetarphi(:,2).*cos(thetarphi(:,1)).*sin(thetarphi(:,3));
xyztest(:,2)=thetarphi(:,2).*sin(thetarphi(:,1)).*sin(thetarphi(:,3));
xyztest(:,3)=thetarphi(:,2).*cos(thetarphi(:,3));
%}

end
