# Supplementary material for: Systems biology derived source-sink mechanism of BMP gradient formation
Source: eLife. 2017 Aug 9;6:e22199. doi: 10.7554/eLife.22199 (PMC5590806; doi:10.7554/eLife.22199)
Supplement: Supplementary file 1. [file elife-22199-supp1.zip › supplement/Image Analysis for paper/functions/joe's functions/icosograph.m]

function icosograph(sides3, nodes)

%icosdisplay(sides3, nodes, 4, 0, 160)
%title('P-Smad Intensity')

%icosdisplay(sides3, nodes, 6, 0, 1)
%title('Coefficient of Variance')

icosdisplay(sides3, nodes, 7, 0, 30)
title('Number of Nuclei')

icosdisplay(sides3, nodes, 12, 0, 140)
title('P-Smad Intensity')

%icosdisplay(sides3, nodes, 25, 0, 30)
%title('Coefficient of Variance')

%icosdisplay(sides3, nodes, 15, 0, max(sides3(:,15)))
%title('Number of Nuclei')

end
