# Supplementary material for: Systems biology derived source-sink mechanism of BMP gradient formation
Source: eLife. 2017 Aug 9;6:e22199. doi: 10.7554/eLife.22199 (PMC5590806; doi:10.7554/eLife.22199)
Supplement: Supplementary file 1. [file elife-22199-supp1.zip › supplement/Image Analysis for paper/functions/joe's functions/icosoproj.m]

function [data, sides3, nodes]=icosoproj(stkname, stknum, facets, nieghs)
%4.9.15 9:00 AM
%V1.1
%
%This function generates an icosohedron and registers all nueclei to the
%facet that contains it.  it measures mean, std, COV in each facet.
%
%% inputs
%'stkname' is the sting name of the first half of "_after_CPD" file.
%example: 'CT1 stk'
%
%'stknum' are the numbers of the stacks to be taked
%example: [1,2,5,6]
%
%'facets' defines the number of facets in the icosohedon.  it will have
%facets*facets*20 facets.  recomended do not exceed 12 (2880 facets).
%example: 12
%
%'nieghs' averages together that many triangles and neighbors.  1 is each
%trienage, 4 is a triangle and all nieghbors. this is an averaging feature
%for display pruposes when you have lots of triangles.  keeps things
%looking smooth.
%

%% outputs
%'data' - a 20 column X row array with data for individual nuclei. each row is a single nuclei. 
%col1-3 are [x,y,z] center of that nuclei. 
%col4 is the embryo number that nuclei corresponds to
%col5 is the psmad of the nuclei
%col6-8 are the three nearest vertecies to this nuclei (vertecies are numbered in a complicated order corresponding to vetecies in the 'sides3' columns 1-3 coutput)
%col9-11 the distance of that nuclei to each vertecie in um
%col12 - the index to the triangle this nuclei corresponds to in sides3
%col13+ - standard deviation, slope, etc

%'sides3' - each triangle (facet) and the averaged values for that facet
% each row is a face, columns 1-3 are vertices, column
%4 is psmad mean, column 5 is standard deviation, column 6 is coefficient
%of variance, column 7 is  number of nuclei

%'nodes' is the vertice xyz data refered to by sides3(:,1:3)

%%
tic
%---------------------------- load data -----------------------------------
for i=stknum
    load([stkname int2str(i) '_after_CPD.mat']);
    eval(['d' int2str(i) '=dataSTK' int2str(i) 'T;']);    
end

%-------------------- inner outer surface deletion ------------------------
% set options
opt.plot = 1; 
opt.numper = 0.2;

for i=stknum
    eval(['d = d' int2str(i) ';']);
    [idx_rem] = inoutsurf(d, opt);
    d = d(idx_rem, :);
    eval(['d' int2str(i) ' = d;']);

    clear d;
    saveas(gcf, [stkname int2str(i) '_after_surface_deletion'],'png');

end
%-----------------------------------------------------------------------------

data=[];
%%%%%%%% centers each embryo on (0,0,0)
for i=stknum  
    eval(['datacur = d' int2str(i) ';']);

    [xc, yc, zc, R] = spherefit1(datacur(:,1),datacur(:,2),datacur(:,3));
    datacur(:,1) = datacur(:,1) - xc;    
    datacur(:,2) = datacur(:,2) - yc;
    datacur(:,3) = datacur(:,3) - zc;
    datacur(:,4) = i;  % 4th column encoded original embryo index
    
    data=cat(1,data,datacur);             %puts all nuclei in one dataset
end
close all

%%%%%%%% finds the average R for all nuclei in set
[~,~,~,R] = spherefit1(data(:,1),data(:,2),data(:,3));  %find average radius


%%%%%%%%%%%%% runs icosgenerate, which outputs 'side3', a list of indeces
%%%%%%%%%%%%% of triangles, and node_xyz, a list of xyz coordinates of the
%%%%%%%%%%%%% vertices of the triangles
[sides3, node_xyz] = icosgenerate(facets);
nodes=node_xyz'*R;


%%%%%%%%%%%% finds the nearest 3 vertices to each point in 'data'
for i=1:numel(data(:,1))
    xcur=data(i,1);
    ycur=data(i,2);
    zcur=data(i,3);
    
    curdist=((xcur-nodes(:,1)).^2+(ycur-nodes(:,2)).^2+(zcur-nodes(:,3)).^2).^0.5;   % finds distance from curresnt xyz coordinate to all vertices
    
    [distval,distindex]=sort(curdist);      %sorts those distances to find the three nearest
 
    data(i,6)=distindex(1); %sets data(:,6:8) equal to the three closest vertices
    data(i,7)=distindex(2);
    data(i,8)=distindex(3);
    
    data(i,9)=distval(1);   %sets data(:,9:11) equal to the distances from to those vertices
    data(i,10)=distval(2);
    data(i,11)=distval(3);

end


%%%%%%%%%%%%%%%% sorts the order of the identified vertices to be
%%%%%%%%%%%%%%%% ascending. this is important, because the vertices in
%%%%%%%%%%%%%%%% sides3 are also ascending, meaning the vertices will line
%%%%%%%%%%%%%%%% up for a find function
datao=data;
for i=1:numel(data(:,1))
    data(i,6:8)=sort(data(i,6:8));
    datao(i,6:7)=sort(datao(i,6:7));
end


%%%%%%%%%%%%%%%% assigns each set of 3 closest vetices to the corresponding
%%%%%%%%%%%%%%%% triangle in 'sides3'
for i=1:numel(sides3(:,1))
    h=data(:,6)==sides3(i,1) & data(:,7)==sides3(i,2) & data(:,8)==sides3(i,3);
    data(h,12)=i;               %sets column 12 of data to correspond to the row indice of the closest triangle
end


%%%%%%%%%%%%%%%%%%%%%%%% identifies data point whos identified indices are
%%%%%%%%%%%%%%%%%%%%%%%% not a triangle (so were missed by the above step), 
%%%%%%%%%%%%%%%%%%%%%%%% then assigns them to the nearest 2 points (line),
missed=find(data(:,12)==0);
for i=1:numel(missed)
    missedcur=missed(i);
    pottri=find(sides3(:,1)==datao(missedcur,6) & sides3(:,2)==datao(missedcur,7));
    if isempty(pottri)==1
        pottri=find(sides3(:,1)==datao(missedcur,6) & sides3(:,3)==datao(missedcur,7));
    end
    if isempty(pottri)==1
        pottri=find(sides3(:,2)==datao(missedcur,6) & sides3(:,3)==datao(missedcur,7));
    end

    if isempty(pottri)==0
        data(missedcur,12)=pottri(1);
    end
   
end
    

%%%%%%%%%%%%%%%%%%%%%%%%%%%fetches mean, std, cell number for each facet
for i=1:numel(sides3(:,1))
    
    
    jj=1;
    meancur=[];
    stdcur=[];
    COVcur=[];
    numcur=[];
    for uu=stknum
        h=data(:,12)==i & data(:,4)==uu;
        
        meancur(jj)=mean(data(h,5));
        stdcur(jj)=std(data(h,5));
        COVcur(jj)=stdcur(jj)/meancur(jj);
        numcur(jj)=numel(data(h,5));
        zvalcur(jj)=mean(data(h,3));
  
        jj=jj+1;
    end
    
    sides3(i,4)=nanmean(meancur);
    sides3(i,5)=nanmean(stdcur);
    sides3(i,6)=nanmean(COVcur);
    sides3(i,7)=nanmean(numcur);
    sides3(i,8)=nanmean(zvalcur);
    sides3(i,9)=mean([nodes(sides3(i,1),1),nodes(sides3(i,2),1), nodes(sides3(i,2),1)]);
    sides3(i,10)=mean([nodes(sides3(i,1),2),nodes(sides3(i,2),2), nodes(sides3(i,2),2)]);
    sides3(i,11)=mean([nodes(sides3(i,1),3),nodes(sides3(i,2),3), nodes(sides3(i,2),3)]);
end


%% Takes nearest x triangles and averages them as columns 12-15
if nieghs>1

    
for i=1:numel(sides3(:,1))
        xcur=sides3(i,9);
        ycur=sides3(i,10);
        zcur=sides3(i,11);
       
        curdist=((xcur-sides3(:,9)).^2+(ycur-sides3(:,10)).^2+(zcur-sides3(:,11)).^2).^0.5;   % 
    
        [distval,distindex]=sort(curdist);      %so
       
        cloNs=distindex(1:nieghs);
      
    
    jj=1;
    meancur=[];
    stdcur=[];
    COVcur=[];
    numcur=[];
    for uu=stknum
        h=[];
        hcur=[];
        ff=0;
        for pp=cloNs'       %sides3 rows indeces of triangles nearby 
            ff=ff+1;        %step
            hcur(:,ff)=data(:,12)==pp & data(:,4)==uu;
        end
        h=logical(sum(hcur,2));
        
        meancur(jj)=mean(data(h,5));
        stdcur(jj)=std(data(h,5));
        COVcur(jj)=stdcur(jj)/meancur(jj);
        numcur(jj)=numel(data(h,5));
        zvalcur(jj)=mean(data(h,3));
  
        jj=jj+1;
    end
    
    sides3(i,12)=nanmean(meancur);
    sides3(i,13)=nanmean(stdcur);
    sides3(i,14)=nanmean(COVcur);
    sides3(i,15)=nanmean(numcur);


end

%{ 
     old way of defining 12-15  
    for i=1:numel(sides3(:,1))
      
       xcur=sides3(i,9);
       ycur=sides3(i,10);
       zcur=sides3(i,11);
       
       curdist=((xcur-sides3(:,9)).^2+(ycur-sides3(:,10)).^2+(zcur-sides3(:,11)).^2).^0.5;   % 
    
       [distval,distindex]=sort(curdist);      %so
       
       cloNs=distindex(1:nieghs);
       
       sides3(i,12)=nansum(sides3(cloNs, 4).*sides3(cloNs, 7))./nansum(sides3(cloNs, 7));
       sides3(i,13)=nansum(sides3(cloNs, 5).*sides3(cloNs, 7))./nansum(sides3(cloNs, 7));
       sides3(i,14)=nansum(sides3(cloNs, 6).*sides3(cloNs, 7))./nansum(sides3(cloNs, 7));
       sides3(i,15)=nansum(sides3(cloNs, 7));
     
       
    
       
   end
  %}  
    
end

    
    data(:,13)=atan2 ( data(:,2), data(:,1) );
    data(:,14)=(data(:,1).^2+data(:,2).^2+data(:,3).^2).^0.5;
    data(:,15)=acos ( data(:,3)./ data(:,14) );
    
    data(:,14)=data(:,13);
    
    
    data(:,13)=data(:,13)+pi;
    flipso=data(:,13)>pi;
    data(flipso,13)=(data(flipso,13)-2*pi);
    

    toc
for i=stknum  
    %you need a grad for each embryo, then mean subtract
    cur=data(:,4)==i;
    
    fitobject = fit([data(cur,13),data(cur,15)],data(cur,5),'lowess', 'span', .05);
 %   fitobject = fit([data(cur,13),data(cur,15)],data(cur,5),'cubicinterp');
   
    fitobject2 = fit([data(cur,14),data(cur,15)],data(cur,5),'lowess', 'span', .05);
%fitobject2 = fit([data(cur,14),data(cur,15)],data(cur,5),'cubicinterp');

    fitobject3 = fit([data(cur,13),data(cur,15)],data(cur,5),'lowess', 'span', .1);
 %   fitobject = fit([data(cur,13),data(cur,15)],data(cur,5),'cubicinterp');
   
    fitobject4 = fit([data(cur,14),data(cur,15)],data(cur,5),'lowess', 'span', .1);
    
  %  fitobject5 = fit([data(cur,1),data(cur,2)],data(cur,5),'lowess', 'span', .1);
    
pause(1)
toc
    %data(:,13)=data(:,13)+pi;
    %flipso=data(:,13)>pi;
    %data(flipso,13)=(data(flipso,13)-2*pi)*-1;


   %{     
        if data(uu,15)<pi/8
            data(uu,16) = feval(fitobject5, [data(uu,1),data(uu,2)]);
            data(uu,17)=data(uu,5)-data(uu,16);
            [data(uu,18),data(uu,19)]= differentiate(fitobject5, [data(uu,1),data(uu,2)]);
            data(uu,20)=(data(uu,18).^2+data(uu,19).^2).^.5;
            data(uu,20)=50;
        end
%}     
   uu=data(:,4)==i & data(:,1)>=0;

            %if data(uu,1)>=0    %dorsal
                data(uu,16) = feval(fitobject2, [data(uu,14),data(uu,15)]);
                data(uu,17)=data(uu,5)-data(uu,16);
                [data(uu,18),data(uu,19)]= differentiate(fitobject4, [data(uu,14),data(uu,15)]);
                data(uu,20)=(data(uu,18).^2+data(uu,19).^2).^.5;
              %  data(uu,20)=5;
            %end
   uu=data(:,4)==i & data(:,1)<0;
            %if  data(uu,1)<0    %ventral
                data(uu,16) = feval(fitobject, [data(uu,13),data(uu,15)]);
                data(uu,17)=data(uu,5)-data(uu,16);
                [data(uu,18),data(uu,19)]= differentiate(fitobject3, [data(uu,13),data(uu,15)]);
                data(uu,20)=(data(uu,18).^2+data(uu,19).^2).^.5;
             %  data(uu,20)=10;
            %end
 end
 %   end

    

%%%%%%%%%%%%%%%%%%%%%%%%%%%fetches mean, std, cell number for each facet
%%%%%%%%%%%%%%%%%%%%%%%%%%%using the projected values from a lowess fit
for i=1:numel(sides3(:,1))
    
    
    jj=1;
    meancur=[];
    stdcur=[];
    COVcur=[];
    numcur=[];
    pointdif=[];
    for uu=stknum
        h=data(:,12)==i & data(:,4)==uu;
        
        meancur(jj)=mean(data(h,16));
        stdcur(jj)=std(data(h,16));
        COVcur(jj)=stdcur(jj)/meancur(jj);
        numcur(jj)=numel(data(h,16));
        pointdif(jj)=mean(data(h,17));
        pointderiv(jj)=mean(data(h,20));
        sigmax(jj)=nanmean( abs(abs(data(h,20)).^-1.*data(h,17)) )*180/pi;
     
        jj=jj+1;
    end
    
    sides3(i,16)=nanmean(meancur);
    sides3(i,17)=nanmean(stdcur);
    sides3(i,18)=nanmean(COVcur);
    sides3(i,19)=nanmean(pointdif);
    sides3(i,20)=nanmean(pointderiv);
    sides3(i,21)=nanmean(sigmax);
    

    
end
%% Takes nearest x triangles and averages them as columns 20-22
if nieghs>1
   for i=1:numel(sides3(:,1))
      
       xcur=sides3(i,9);
       ycur=sides3(i,10);
       zcur=sides3(i,11);
       
       curdist=((xcur-sides3(:,9)).^2+(ycur-sides3(:,10)).^2+(zcur-sides3(:,11)).^2).^0.5;   % 
    
       [distval,distindex]=sort(curdist);      %so
       
       cloNs=distindex(1:nieghs);
       
       sides3(i,22)=nansum(sides3(cloNs, 16).*sides3(cloNs, 7))./nansum(sides3(cloNs, 7));
       sides3(i,23)=nansum(sides3(cloNs, 17).*sides3(cloNs, 7))./nansum(sides3(cloNs, 7));
       sides3(i,24)=nansum(sides3(cloNs, 18).*sides3(cloNs, 7))./nansum(sides3(cloNs, 7));
       sides3(i,25)=nansum(sides3(cloNs, 19).*sides3(cloNs, 7))./nansum(sides3(cloNs, 7));
       sides3(i,26)=nansum(sides3(cloNs, 20).*sides3(cloNs, 7))./nansum(sides3(cloNs, 7));
       sides3(i,27)=nansum(sides3(cloNs, 21).*sides3(cloNs, 7))./nansum(sides3(cloNs, 7));
       
   end
    
    
end

sides3(:,24)=sides3(:,14)-sides3(:,22);

toc
end
