# Supplementary material for: Systems biology derived source-sink mechanism of BMP gradient formation
Source: eLife. 2017 Aug 9;6:e22199. doi: 10.7554/eLife.22199 (PMC5590806; doi:10.7554/eLife.22199)
Supplement: Supplementary file 1. [file elife-22199-supp1.zip › supplement/Image Analysis for paper/functions/joe's functions/icsosoproj.m]

function [data, sides3, nodes]=icsosoproj(stkname, stknum, facets, colmin, colmax)
%try isocaps, isosurface, reducepatch, patch

%stknum=1:6;
%stkname='bmp27overall';


%%  chd het homo timeseries


%---------------------------- load data -----------------------------------
for i=stknum
    load([stkname int2str(i) '_after_CPD.mat']);
    eval(['d' int2str(i) '=dataSTK' int2str(i) 'T;']);    
end

%-------------------- inner outer surface deletion ------------------------
% set options
opt.plot = 1; 
opt.numper = 0.2;

for i=stknum
    eval(['d = d' int2str(i) ';']);
    [idx_rem] = inoutsurf(d, opt);
    d = d(idx_rem, :);
    eval(['d' int2str(i) ' = d;']);

    clear d;
    saveas(gcf, [stkname int2str(i) '_after_surface_deletion'],'png');

end

data=[];
for i=stknum  %%%%%%%%centers each embryo on (0,0,0)
    eval(['datacur = d' int2str(i) ';']);

    [xc, yc, zc, R] = spherefit1(datacur(:,1),datacur(:,2),datacur(:,3));
    datacur(:,1) = datacur(:,1) - xc;    
    datacur(:,2) = datacur(:,2) - yc;
    datacur(:,3) = datacur(:,3) - zc;
    %datacur(:,4) = 1:size(datacur,1);  % 4th column encoded as index
    
    data=cat(1,data,datacur);             %puts all nuclei in one dataset
end

[~,~,~,R] = spherefit1(data(:,1),data(:,2),data(:,3));  %find average radius


%%%%%% makes phi and theta in spherical coordinates rows 6 and 7
data(:,6)=atand(data(:,2)./data(:,1));
data(:,7)=atand(((data(:,1).^2+data(:,2).^2).^.5)./data(:,3));
[negxposy]=find(data(:,1)<0 & data(:,2)>0);
[negxnegy]=find(data(:,1)<0 & data(:,2)<0);
data(negxposy,6)=data(negxposy,6)+180;
data(negxnegy,6)=data(negxnegy,6)-180;
%%%%%%%%%%%%%%%%%%%%
  

[sides3, node_xyz] = icosgenerate(facets);
nodes=node_xyz'*R;

nodes(:,4)=atand(nodes(:,2)./nodes(:,1));
nodes(:,5)=atand(((nodes(:,1).^2+nodes(:,2).^2).^.5)./nodes(:,3));
[negxposy]=find(nodes(:,1)<0 & nodes(:,2)>0);
[negxnegy]=find(nodes(:,1)<0 & nodes(:,2)<0);
nodes(negxposy,4)=nodes(negxposy,4)+180;
nodes(negxnegy,4)=nodes(negxnegy,4)-180;

for i=1:numel(data(:,1))
    phicur=data(i,6);
    thetacur=data(i,7);
      
    curdists=distance(thetacur, phicur, nodes(:,5),nodes(:,4));
    [distval,distindex]=sort(curdists);
    
    data(i,8)=distindex(1);
    data(i,9)=distindex(2);
    data(i,10)=distindex(3);
    
    data(i,11)=distval(1);
    data(i,12)=distval(2);
    data(i,13)=distval(3);
end
    
for i=1:numel(data(:,1))
    data(i,8:10)=sort(data(i,8:10));
end


trisurf(sides3,nodes(:,1),nodes(:,2),nodes(:,3))
colormap(hsv)
caxis([colmin colmax])
axis equal

%legend([['min ' num2str(colmin)], ['max ' num2str(colmax)]], ) 

end
