# Supplementary material for: Systems biology derived source-sink mechanism of BMP gradient formation
Source: eLife. 2017 Aug 9;6:e22199. doi: 10.7554/eLife.22199 (PMC5590806; doi:10.7554/eLife.22199)
Supplement: Supplementary file 1. [file elife-22199-supp1.zip › supplement/Image Analysis for paper/functions/joe's functions/importstack.asv]

/.function [stack] = importstack(stackname, startim, endim, suffix)
%designed to input images from an image sequence outputted by imageJ with 4
%digits in tif form

%stackname= the name of the image sequence up to the image numbers.  the
%for example: 'name_z'
%startim=number of first image in sequence. example: 1
%endim=number of last image in sequence. example: 20
%suffix=the channel suffix of desired images. example: '_c0002'

%stack= output of all images in x by y by z matrix
j=1;
for i=startim:endim
    
    
    
    if i<10
        stack(:,:,j)=imread([stackname '000' num2str(i) suffix '.tif']);
    end
    
    if i>9 && i<100
        stack(:,:,j)=imread([stackname '00' num2str(i) suffix '.tif']);
    end
   
    if i>99
        stack(:,:,j)=imread([stackname '0' num2str(i) suffix '.tif']);
    end
    
    j=j+1;
    
end;

end
