# Supplementary material for: Systems biology derived source-sink mechanism of BMP gradient formation
Source: eLife. 2017 Aug 9;6:e22199. doi: 10.7554/eLife.22199 (PMC5590806; doi:10.7554/eLife.22199)
Supplement: Supplementary file 1. [file elife-22199-supp1.zip › supplement/Image Analysis for paper/functions/joe's functions/intensityfinder3D.asv]

function [xyzintensities]=intensityfinder3D(imagein, xyzcoordinatein, x1, y1, z1)

%imagein= the NON smoothed NON normalized raw image
%xycoordinatesin= the xy coordinates of every nuclei point to be measured
%in [x1,y1;x2,y2;x3,y3;...] format
%x1, y1, z1= the diameter in the x direction, y direction, and z direction
%of a given ellipsoid
%note 6.6.12: z1 is set to 1 for all instances currently
z1=1;

nucnum=size(xyzcoordinatein, 1);

h2 = fspecial3_mod('ellipsoid',[round(x1*2/3),round(y1*2),z1]);

smoothimage=imfilter(imagein, h2);

xyintensitiestemp=zeros(nucnum,1);

for i=1:nucnum
    xcur=xyzcoordinatein(i,1);
    ycur=xyzcoordinatein(i,2);
    zcur=xyzcoordinatein(i,3);
    
    xyintensitiestemp(i,1)=smoothimage(ycur,xcur, zcur);
    
end;

xyzintensities=cat(2, xyzcoordinatein, xyintensitiestemp);
    
    


end
