# Supplementary material for: Systems biology derived source-sink mechanism of BMP gradient formation
Source: eLife. 2017 Aug 9;6:e22199. doi: 10.7554/eLife.22199 (PMC5590806; doi:10.7554/eLife.22199)
Supplement: Supplementary file 1. [file elife-22199-supp1.zip › supplement/Image Analysis for paper/functions/joe's functions/intproject3D.m]

function [stackout]=intproject3D(stack)
%takes a 1028 by 1028 by Z stack and multiplies the z axis by a factor of
%4, then interpolates in between and fills in the missing slices to allow
%for dimensionally correct max projections

zmax=size(stack,3);
xmax=floor(size(stack,2))/16;
ymax=floor(size(stack,1)/16);


[xi,yi,zi]=meshgrid(1:4:ymax,1:4:xmax,1:1:zmax);


for z=1:16
    for i=1:16
        out{i,z}=interp3(double(stack(1+ymax*(i-1):ymax+ymax*(i-1), 1+xmax*(z-1):xmax+xmax*(z-1), 1:zmax)),xi,yi,zi);
        %stackout{i,z}=[1+128*(i-1),128+128*(i-1), 1+128*(z-1),128+128*(z-1), 1,zmax];
    end
end

display('interpolation complete')

for i=1:16
    for z=1:16
        out{i,z}=uint8(out{i,z});
    end
end

display('uint8 conversion complete')

stackout=[];
for i=1:16
    outc=cat(2,out{i,1},out{i,2},out{i,3},out{i,4},out{i,5},out{i,6},out{i,7},out{i,8});
    stackout=cat(1,stackout,outc);
end;

display('concatination complete')


end
