# Supplementary material for: Systems biology derived source-sink mechanism of BMP gradient formation
Source: eLife. 2017 Aug 9;6:e22199. doi: 10.7554/eLife.22199 (PMC5590806; doi:10.7554/eLife.22199)
Supplement: Supplementary file 1. [file elife-22199-supp1.zip › supplement/Image Analysis for paper/functions/joe's functions/manrot.m]

function [data]=manrot(stkname, stknum, dorx,dory)
%try isocaps, isosurface, reducepatch, patch
%use this to manually select a dorsalmost point (dorx, dory)

%stknum=1:6;
%stkname='bmp27overall';


%%  chd het homo timeseries


%---------------------------- load data -----------------------------------

for i=stknum
    load([stkname int2str(i) '_after_CPD.mat']);
    eval(['d' int2str(i) '=dataSTK' int2str(i) 'T;']);    
end
%{
for i=stknum
    load([stkname int2str(i) '_poststp4']);
    eval(['d' int2str(i) '=dataNew;']);    
end
%}

%-------------------- inner outer surface deletion ------------------------
% set options
opt.plot = 1; 
opt.numper = 0.2;

for i=stknum
    eval(['d = d' int2str(i) ';']);
    eval(['d' int2str(i) ' = d;']);

    clear d;
%    saveas(gcf, [stkname int2str(i) '_after_surface_deletion'],'png');

end

data=[];
for i=stknum
    eval(['datacur = d' int2str(i) ';']);

    [xc, yc, zc, R] = spherefit1(datacur(:,1),datacur(:,2),datacur(:,3));
    datacur(:,1) = datacur(:,1) - xc;    
    datacur(:,2) = datacur(:,2) - yc;
    datacur(:,3) = datacur(:,3) - zc;
    %datacur(:,4) = 1:size(datacur,1);  % 4th column encoded as index
    
    data=cat(1,data,datacur);
end


%% convert to scheprical
data(:,6)=atan(data(:,2)./data(:,1));
data(:,7)=atan(((data(:,1).^2+data(:,2).^2).^.5)./abs(data(:,3)));
data(:,8)=(data(:,1).^2+data(:,2).^2+data(:,3).^2).^0.5;
[negxposy]=find(data(:,1)<0 & data(:,2)>0);
[negxnegy]=find(data(:,1)<0 & data(:,2)<0);
[negz]=find(data(:,3)<0);

data(negxposy,6)=data(negxposy,6)+pi;
data(negxnegy,6)=data(negxnegy,6)-pi;


%rotate
dorang=atan((dorx- xc)/(dory-yc));
if dory<0 && dorx>0
    dorang=dorang+pi;
end
if dory<0 && dorx<0
    dorang=dorang-pi;
end


data(:,6)=data(:,6)-(pi/2-dorang);


%% convert to catesian
data(:,1)=data(:,8).*sin(data(:,7)).*cos(data(:,6));
data(:,2)=data(:,8).*sin(data(:,7)).*sin(data(:,6));
data(:,3)=data(:,8).*cos(data(:,7));
data(negz,3)=-data(negz,3);


data(:,6:8)=[];

end
