# Supplementary material for: Systems biology derived source-sink mechanism of BMP gradient formation
Source: eLife. 2017 Aug 9;6:e22199. doi: 10.7554/eLife.22199 (PMC5590806; doi:10.7554/eLife.22199)
Supplement: Supplementary file 1. [file elife-22199-supp1.zip › supplement/Image Analysis for paper/functions/joe's functions/maxima3D.m]

function [maximaintclean, fragall, fragconc, coloroverlay]=maxima3D(smoothdapi, noisemin, noisemax, pix, dist, showimage, saveim, x1, y1, z1)
%outputs maximas from a 3-D matlab image

%%%the main output:
%maximaintclean= a matrix output of the maxima coordinates in
%[x1,y1;xy,y2;,x3,y3;...] format

%%%other outputs (not used except for troubleshooting)
%fragall=all of the maxima that were closer together than 'dist'
%fragconc=the maxima after they are combined into a single averaged point
%coloroverlay: 2D slices showing the gaussian smoothed images with
%centerpoints highlighted in purple

%%%inputs:
%smoothdapi=stack of greyscale images  (x by y by z array)
%noisemax=maxima below this threshhold will be flattenned (imhmax()) (usually 10)
%noisemin=minima less than this value are eliminated using (imhmin()) (usually 10)
%pix=number of pixels in xy direction (usually 1024)
%dist=2 nuclei closer than this in pixels will be combined  (usually 6)
%showimage:determines whether to show the images or not  (0=no, 1=yes)
%x1, y1, z1 size of disk in pixels for display purposes.  2/3 of the entered x and y used.
%note: z1 has been locked at 1


zxyratio=3.97;          %ratio over distance in z direction per pixel over distance in xy per pixel (3.97 is for 2.2 um z slices)
fragconc=[];
fragall=[];
maximaintclean=[];

smoothdapi8=uint8(smoothdapi);  %converts image to unsigned 8-bit


%%%%%%%%%%%%%finds maximas(centroids) and puts the into the format [x1,y1,z1;x2,y2,z2;x3,y3,z3...] 
%blobmax=imextendedmax(smoothdapi8, noise);
blobmax=imhmin(smoothdapi8, noisemin);
blobmax=imhmax(blobmax, noisemax);
blobmax=imregionalmax(blobmax);

sharpmax=bwulterode(blobmax);

%finds middle of each maxima cluster
maximas=regionprops(sharpmax, 'Centroid');

%converts structured array to numerical
maximacell=struct2cell(maximas);
maximamat=cell2mat(maximacell);

maximanum=ctranspose(reshape(maximamat,3,[]));       %turns [x1,y1,x2,y2,x3,y3...]-->[x1,x2,x3;y1,y2,y3...]-->[x1,y1;x2,y2;x3,y3...]   
maximaint=round(maximanum);                         %'maximaint is a rounded version of maximanum for purposes of points

%%%%%%%%%%%%%%%%%%%%%%%%%%%%% this sections combines maxima that are too
%%%%%%%%%%%%%%%%%%%%%%%%%%%%% close to each other


%%%%%%%%%%%%%%%%%%% identifies any points closer than 'dist' to each other %%%%%%%%%%%%%%%

for i=1:size(maximanum, 1)                   %loops i from 2 to the bottom of the zview input matrix, marking the row.
    xvalue=maximanum(i,1);
    yvalue=maximanum(i,2);
    Zvalue=maximanum(i,3);
    
    testdist= ((maximanum(:,1)- xvalue).^2 + (maximanum(:,2)- yvalue).^2+((maximanum(:,3)- Zvalue).*zxyratio).^2).^.5 ;     %subtracts these values from the entire corresponding zyx columns from the xview 
    
    nucrow=[];
    [nucrow, ~]=find(abs(testdist)<dist );          %finds any rows in the incoming column whos xy distance is less than 'dist' away from the point in question
    
    if numel(nucrow) <= 1                           %records all maxima that did not have any other maxima closer than 'dist'
        maximaintin=maximaint(i,:);
        maximaintclean=cat(1,maximaintclean,maximaintin);
    end;
    
    if numel(nucrow) > 1                            %this row records all nuclei that were closer together than dist
        fragin=maximaint(i,:);
        fragall=cat(1,fragall,fragin);
    end;
end;


%%%%%%%%%%%%%%%%%%%%%%%%%%% combines points identified in previous step as being too close.  averages them and makes a single point
if numel(fragall)>0   
    fragsort=sortrows(fragall);

    for u=1:size(fragsort,1)


            testdist2= ((fragsort(:,1)-fragsort(u,1) ).^2 + (fragsort(:,2)-fragsort(u,2)).^2+((fragsort(:,3)-fragsort(u,3)).*zxyratio).^2).^.5 ;     %subtracts these values from the entire corresponding zyx columns from the xview 
            nucrow2=[];
            [nucrow2, ~]=find(abs(testdist2)<dist );

            %fragsort(nucrow2, 3)=u;

            coprow=[];
            fragconcin=round(cat(2,mean(fragsort(nucrow2,1)), mean(fragsort(nucrow2,2)), mean(fragsort(nucrow2,3))));           %this makes the xy coordinates of any nuclei within the critical distance the average of those nuclei

            if u==1                                                                 %this if statement parsaes each member of the list and removes duplicates
            fragconc=cat(1, fragconc, fragconcin);              
                else
                    [coprow, ~]=find(fragconc(:,1)==fragconcin(1,1) & fragconc(:,2)==fragconcin(1,2) & fragconc(:,3)==fragconcin(1,3));
                    if isempty(coprow)==1
                        fragconc=cat(1, fragconc, fragconcin);
                    end;
            end;
    end;
end;
%%%%%%%%%%%%%%%%%%%%%%%%%%%%%%%%%%%%%%%%%%%%%%%%%%%%%%%%%%%%%%%%%%%%
maximaintclean=cat(1,maximaintclean,fragconc);  %adds the combined points into the rest of the set


%%%%% optional: Outputs centroids of image onto old image in color%%%%%%%%%%%%%%%%%%%%%%%%%%%%    
currentim=uint8(zeros(pix, pix, size(smoothdapi8, 3)));   %creates new binary cube of all zeros

disksize=round(pix/1024*4);                 %specifies disk size relative to pixels


    
        for z=1:size(maximaintclean, 1)                              %takes image of 0s and makes maximas 255
             currentim(maximaintclean(z,2),maximaintclean(z,1), maximaintclean(z,3))=150;

        end;

        %dialimage=imdilate(currentim, strel('disk',disksize));              %dilates those maximas (labelled 255) to disks of 'disksize'
        z1=1;
        h = fspecial3_mod('ellipsoid', [round(x1*2/3),round(y1*2/3),z1]);

        dialimage=imfilter(currentim,h);
        dialimage=dialimage.*64;
        %coloroverlay=uint8(zeros(pix, pix, 3*size(smoothdapi8, 3)));
        %colorlist=cat(3,dialimage,smoothdapi8, smoothdapi8);
        coloroverlay=[];
        coloroverlay=dialimage(:,:,1);
        coloroverlay=cat(3, coloroverlay, smoothdapi8(:,:,1));
        coloroverlay=cat(3, coloroverlay, smoothdapi8(:,:,1));
        
        for u=2:size(smoothdapi8, 3)
            %overlays maxima onto original and displays
            coloroverlay=cat(3,coloroverlay, dialimage(:,:,u));
            coloroverlay=cat(3, coloroverlay, smoothdapi8(:,:,u));
            coloroverlay=cat(3, coloroverlay, smoothdapi8(:,:,u));

            
        end;
        
if showimage==1        
        
        for u=1:3:size(coloroverlay, 3)
            figure(round(u/3)+1)
            imshow(coloroverlay(:,:,u:u+2))
            if saveim==1
                        saveas(figure(round(u/3)+1), ['slice ' num2str(round(u/3)+1) 'maximas.jpg'])
            end;
                close(figure(round(u/3)+1))
        end;
end;
%%%%%%%%%%%%%%%%%%%%%%%%%%%%%%%%%%%%%%%%%%%%%%%%%%%%%%%%%%%%%%%%%%%%%%%%%%%%%%


end
