# Supplementary material for: Systems biology derived source-sink mechanism of BMP gradient formation
Source: eLife. 2017 Aug 9;6:e22199. doi: 10.7554/eLife.22199 (PMC5590806; doi:10.7554/eLife.22199)
Supplement: Supplementary file 1. [file elife-22199-supp1.zip › supplement/Image Analysis for paper/functions/joe's functions/noiseintvsCOV.m]

function [curalln, curallm]=noiseintvsCOV(data, col)

tic
hold on
j=0;

data(:,12)=data(:,7)-data(:,8);
for i=1:256

    cur=data(:,9)<=i & data(:,9)>i-1;
    
    if numel(data(cur,9))>2
            j=j+1;
        curmean=nanstd((data(cur,col)));
        curalln(j)=(i);
        curallm(j)=curmean;
    end

end

    plot(curalln,curallm,'-', 'LineWidth', 2)
    
