# Supplementary material for: Systems biology derived source-sink mechanism of BMP gradient formation
Source: eLife. 2017 Aug 9;6:e22199. doi: 10.7554/eLife.22199 (PMC5590806; doi:10.7554/eLife.22199)
Supplement: Supplementary file 1. [file elife-22199-supp1.zip › supplement/Image Analysis for paper/functions/joe's functions/normalizeim3D.asv]

function [imagestkout, nucmeanlog] = normalizeim3D(image, thresh, normalizer, displaymean)              
%%%%%%%%%%%%%%%%
%normalizes images based on the average of all pixels above a certain
%theshhold (thresh) to a normalized average (normalizer)
%example recommended:  imagename: 'image', thresh: 20, normalizer: 50,
%displaymean: 0
%%%%%%%%%%%%%%%%
%Variables:
%image - a stack of all images
%aboveind - logical matrix of saame dimensions as image with 0's for all
%values below threshhold
%aboveindi - matrix aboveind but transformed into a uint8 format
%imagemod - same as original image, but all values below threshhold are 0
%valnuc - single column array containing all values of all non-zero
%elements of imagemod, which are all elements above 20 of image
%meannuc - mean of all pixels above 20 in image
%displaymean - if it is 1, starting mean of pixels above threshold is
%displayed for each image. example: 1
%%%%%%%%%%%%%%%%


lastim=size(image,3);

for i=1:lastim

    curimage=image(:,:,i);                  %makes 'curimage' the current image in the z plane denoted by 'i'
    
%    max(max(max(curimage)));                    %returns max of incoming image in total
    
    aboveind = curimage>thresh;                
    aboveindi=uint8(aboveind);
    imagemod = curimage.*aboveindi;

    %totpix= numel(image);                                   %returns the total number of pixels.  note:  numel('matrix')  returns the same value as prod(size('matrix'))
    %[locnucx, locnucy] = find(image<thresh);        %makes an array of the indecies of pixels above the threshhold both x and y and returns the values of those in valnuc
    %imagemod(locnucy, locnucx)=0;
    [~, ~, valnuc] = find(imagemod);  
    %numnucpix = numel(locnucx);                             %calculates the total number of pixels 

    meannuc = mean(valnuc);                                     %calculates mean of values above thresh
    if displaymean == 1
        meannuc = mean(valnuc)
        numel(valnuc)
    end;
    nucmeanlog(1,i)=meannuc;
    

  %  if numel(valnuc)>10000
   %     if mean(valnuc)>normalizer/2
    
    
    if meannuc>normalizer
        curimage=curimage-3*(meannuc-normalizer);
      
        aboveind = curimage>thresh;  
       %     figure(i)
  %  imshow(curimage)
        aboveindi=uint8(aboveind);
        imagemod = curimage.*aboveindi;
        [~, ~, valnuc] = find(imagemod);  
        meannuc = mean(valnuc) ;  


    end;                                        %subtracts away if image mean is greater than normalizer


    imagenew=curimage*(normalizer/meannuc);                   %normalizes new image

    %imagenew=image*1.5;
    %[overx, overy] = find(imagemod>255);                        %finds values over max
    %imagenew(overx, overy)=255;                                 %returns values to max
    max(max(max(imagenew)));


    %%%%%%%
    %test for new mean
    aboveind2 = imagenew>thresh;                
    aboveindi2=uint8(aboveind2);
    imagemod2 = imagenew.*aboveindi2;

    [~, ~, valnuc2] = find(imagemod2);  
    %%%%%%%
    meannuc2 = mean(valnuc2);

    imagenew2=imagenew*(normalizer/meannuc2);     

    %%%%%%%
    %test for new mean
    aboveind3 = imagenew2>thresh;                
    aboveindi3=uint8(aboveind3);
    imagemod3 = imagenew2.*aboveindi3;

    [~, ~, valnuc3] = find(imagemod3);  
    %%%%%%%
    meannuc3 = mean(valnuc3);

    imagenew3=imagenew2*(normalizer/meannuc3);     

    %%%%%%%
    %test for new mean
    aboveind4 = imagenew3>thresh;                
    aboveindi4=uint8(aboveind4);
    imagemod4 = imagenew3.*aboveindi4;

    [~, ~, valnuc4] = find(imagemod4);  
    %%%%%%%
    meannuc4 = mean(valnuc4);

    imagenew4=imagenew3*(normalizer/meannuc4);   

    %%%%%%%
    %test for new mean
    aboveind5 = imagenew4>thresh;                
    aboveindi5=uint8(aboveind5);
    imagemod5 = imagenew4.*aboveindi5;

    [~, ~, valnuc5] = find(imagemod5);  
    %%%%%%%
    meannuc5 = mean(valnuc5);

    imagenew5=imagenew4*(normalizer/meannuc5);  
    
    curimageout=imagenew5;
    imagemodout=imagemod;
    
    if displaymean == 1
        meannuc2 = mean(valnuc5)
    end;
    
    if i==1
        imagestkout=curimageout;
    end;
    
    if i>1
        imagestkout=cat(3, imagestkout, curimageout);
    end;
    
end;

%imwrite(imagemod3, [imagename 'mod'],'tiff');    
%imwrite(imagenew3, [imagename 'norm'],'tiff');               %outputs new image

%figure(1)
%imshow(imagemod2)
%figure(2)
%imshow(imagenew2)

end
