# Supplementary material for: Systems biology derived source-sink mechanism of BMP gradient formation
Source: eLife. 2017 Aug 9;6:e22199. doi: 10.7554/eLife.22199 (PMC5590806; doi:10.7554/eLife.22199)
Supplement: Supplementary file 1. [file elife-22199-supp1.zip › supplement/Image Analysis for paper/functions/joe's functions/nucdisplay3d.m]

function nucdisplay3d(xyzin, sphsize, zoff,intcol)

%this function displays a matrix of xyz coordinates and intensities in 3D.
%input is a n x m array such that [x1, y1, z1, intensity1, inensity2...; x2, y2, z2, intensity1, intensity 2,... ;...]

%zoff=zpixellength/x/ypixellength          
%xyzin(:,3)=abs(xyzin(:,3)-138);
%[nucrow,~]=find(xyzin(:,2)>610);
%xyzin(nucrow,:)=[];
%intcol= row of inensities to be used


%[xsph,ysph,zsph]=sphere;
%xsph=xsph*sphsize;
%ysph=ysph*sphsize;
%zsph=zsph*sphsize;

%datatype can be selected.  for now it is defaulted to 1 or 8-bit raw
%dattype=input('data type ("3" for input max, "2" for log, "1" for 8-bit raw or "0" for custom): ');
dattype=1;

if dattype==0
    
    calcmean=mean(xyzin(:,intcol));
    disp(['calculated mean = ' num2str(calcmean)])

    manmean=input('Is this mean acceptable? (1=yes ; 2=no, I would like to imput a value manually) ');
    %manmean=0;
    
    if manmean==2
        calcmean=input('Input Mean: ');
    end;
    contmax=2*calcmean;
end;

%intitle=input('please input title: ','s');
intitle='intensity';

if dattype==1
%in this setup, 0 is the inherent lower limit coressponding to deep blue,
%256 is the inherent upper limit corresponding to red.  this is because a
%matrix of 128 rows is made, and all numbers are divided by 256 then
%multiplied by 127 and 1 is added.
    %contmax=100;
    contmax=256;
end;
    
if dattype==2

    xyzin(:,intcol)=log2(xyzin(:,intcol));
    contmax=8;
end;
    


if dattype==3
%in this setup, 0 is the inherent lower limit coressponding to deep blue,
%150 is the inherent upper limit corresponding to red.  all int values above 150 are set to 150.  this is because a
%matrix of 128 rows is made, and all numbers are divided by 256 then
%multiplied by 127 and 1 is added.
contmax=input('Input Max: ');
    %contmax=150;
    %[rows,~]=find(xyzin(:,intcol)>contmax);
    %xyzin(rows,intcol)=contmax;
    
end;


figure('units','normalized','outerposition',[0 0 1 1])

%contmax=max(xyzin(:,intcol));
map=hsv(128);
%contmax=2.5;
hold on
lighting none


xyzin(:,3)=round(xyzin(:,3).*zoff);
%for i=1000:2000
for i=1:size(xyzin,1)
%    if xyzin(i,4)<150 && xyzin(i,4)>50
     
    xnuc=xyzin(i,1);
    ynuc=xyzin(i,2);
    znuc=xyzin(i,3);
    cont=xyzin(i,intcol);
    colormap('hsv')
    if cont>contmax
        cont=contmax;
    end;
    
    %surf(xsph+xnuc,ysph+ynuc,zsph+znuc, ones(21), 'facecolor', map(ceil(cont/contmax*127)+1,:), 'facelighting', 'none', 'linestyle', 'none', 'edgecolor', 'flat', 'EdgeLighting', 'none', 'backfacelighting', 'unlit') 
    plot3(xnuc,ynuc,znuc, '.', 'MarkerSize', sphsize, 'Color', map(ceil(cont./contmax.*127)+1,:)) 
    
    %surf(xsph+xnuc,ysph+ynuc,zsph+znuc, ones(21), 'facecolor', map(ceil(cont/contmax*127)+1,:), 'linestyle', 'none', 'edgecolor', 'flat') 
    
  %  end;
end;


%
%colormap('summer')
%[xsph,ysph,zsph]=sphere;
%xsph=xsph*10;
%ysph=ysph*10;
%zsph=zsph*10;
%surf(xsph+481,ysph+491,zsph+36, 75, 'facecolor', 'interp', 'facelighting', 'phong', 'linestyle', 'none', 'edgecolor', 'flat', 'EdgeLighting', 'gouraud', 'backfacelighting', 'reverselit') 


%axis ([0,1024,0,1024,0,round(137*zoff)])
%colordef black %sets backround to black
colordef white
daspect([1,1,1])
camlight('right');
title(intitle)
if dattype==1
    colorbar
    caxis([0,256]);
    %('YTickLabel',{'0','25.6','51.2','76.8','102.4', '128','153.6','179.2', '204.8', '230.5', '256'})
end;
if dattype==0
    colorbar
    caxis([0,2*calcmean]);
    %('YTickLabel',{'0','25.6','51.2','76.8','102.4', '128','153.6','179.2', '204.8', '230.5', '256'})
end;

if dattype==2
    colorbar('YTickLabel',{'0','2','4','8','16','32', '64', '128', '256'})
    caxis([0,log2(256)])
end;

if dattype==3
    colorbar
    caxis([0,contmax]);
    %('YTickLabel',{'0','25.6','51.2','76.8','102.4', '128','153.6','179.2', '204.8', '230.5', '256'})
end;

end
