# Supplementary material for: Systems biology derived source-sink mechanism of BMP gradient formation
Source: eLife. 2017 Aug 9;6:e22199. doi: 10.7554/eLife.22199 (PMC5590806; doi:10.7554/eLife.22199)
Supplement: Supplementary file 1. [file elife-22199-supp1.zip › supplement/Image Analysis for paper/functions/joe's functions/nucvsneigh.m]

function [totmean] = nucvsneigh(xyzintin)

totmean=[];

for i=1:max(xyzintin(:,4))
    [curow,~]=find(xyzintin(:,4)==i);
    curmean=mean(xyzintin(curow,3))/mean(xyzintin(curow,2));
    
    curmat=[i,curmean];
    totmean=cat(1, totmean, curmat);
end;

end
