# Supplementary material for: Systems biology derived source-sink mechanism of BMP gradient formation
Source: eLife. 2017 Aug 9;6:e22199. doi: 10.7554/eLife.22199 (PMC5590806; doi:10.7554/eLife.22199)
Supplement: Supplementary file 1. [file elife-22199-supp1.zip › supplement/Image Analysis for paper/functions/joe's functions/plot_out1.m]

%load('nieghbors nearest 7 4disk w PHH3.mat')

for i = 1:256
    k = 1;
    out_1 = 0;
    for j = 1:7213
        
        if xyzintsegdat(j,4) == i
            temp_1 = xyzintsegdat(j,5);
            out_1(k) = temp_1;
            k = k+1;
        end
    end
    mean_out(i) = mean(out_1);
    std_out(i) = std(out_1);
    
    
end

[~,nucrow]=find(std_out==0);
nucrow(1)=[];
std_out(:,nucrow)=[];
mean_out(:,nucrow)=[];


plot(mean_out,mean_out,'-',mean_out,mean_out+std_out,'.',mean_out,mean_out-std_out,'.', 'markersize', 13, 'linewidth', 3)
axis([0,256,0,256])
                    title('Correlation Between the Intensities of Fluorophors Bound to Histone H3')
            xlabel('Alexa Fluor 546 Intensity (8 bit)')
            ylabel('Alexa Fluor 647 Intensity (8 bit)')
