# Supplementary material for: Systems biology derived source-sink mechanism of BMP gradient formation
Source: eLife. 2017 Aug 9;6:e22199. doi: 10.7554/eLife.22199 (PMC5590806; doi:10.7554/eLife.22199)
Supplement: Supplementary file 1. [file elife-22199-supp1.zip › supplement/Image Analysis for paper/functions/joe's functions/plotintensities.m]

function plotintensities(xyintensitiesin, sub, sts, pbound)


%xyintensitiesz= plots the intensitities of 2 stains against each other
%assumes an input file of [xcoordinate, ycoordinate, stain1intensity,
%stain2intensity, zcoordinate;xcoordinate, ycoordinate, stain1intensity,
%stain2intensity, zcoordinate;...]

%sub= whether or not to use a subplot.  1 is yes, 0 is no, 2 is save all, 3
%is a mean intensity vs. slice plot, 4 displays the disribution around the line x=y, 5 displays the linear regression in
%green, the upper and lower confidence bands in red, and the upper and
%lower standard devviation in magenta, 6 displays the same but forcingx=y,
%7 plots all regresions on one plot
%images
%sts= slice thicknexx/spacing is the distance between the center of one slice and the center of the next
%pbound= puts lines pbound percent above or below the x=y line 

imlast=max(xyintensitiesin(:,5)); %finds last image using max zslice number
imfirst=min(xyintensitiesin(:,5));
imagetot=imlast-imfirst+1;              %finds total number of images
subpsize=ceil((imlast)^.5);

cordist=input('Correct for focal shift? (1=Y 2=0) ');
if cordist==1
    distfcm=sts*7/4;    %distance from coverslip multiplier
else 
    distfcm=sts;
end;

chan647=input('Is 647 c0001 or c0002? (1=c0001 0=c0002) ');

if chan647==1
    xyintensitiesin2=xyintensitiesin;
    xyintensitiesin2(:,4)=xyintensitiesin(:,3);
    xyintensitiesin2(:,3)=xyintensitiesin(:,4);
    xyintensitiesin=xyintensitiesin2;
end;

%
xyzcor(:,1)=xyintensitiesin(:,1);
xyzcor(:,2)=xyintensitiesin(:,2);
xyzcor(:,3)=xyintensitiesin(:,4);
xyzcor(:,4)=xyintensitiesin(:,5);
xyzcor(:,5)=xyintensitiesin(:,3);

xyintensitiesin=xyzcor;

%imlast=max(xyintensitiesin(:,5)); %finds last image using max zslice number
%imfirst=min(xyintensitiesin(:,5));
%imagetot=imlast-imfirst+1;              %finds total number of images
%subpsize=ceil((imlast)^.5);
%

comap=colormap(winter);

colormult=64/imlast;


for i=1:256
    xy(i,1)=i;
    xy(i,2)=i;
end;

for i=1:256
    xyunder(i,1)=i;
    xyunder(i,2)=(1-pbound/100)*i;
end;

for i=1:256
    xyover(i,1)=i;
    xyover(i,2)=(1+pbound/100)*i;
end;


if sub==1
    figure(1)
    hold on

    for i=imfirst:imlast                            %this section plots as subplots
        subplot(subpsize, subpsize, i);
    
        hold on
        [rowscur, ~]=find(xyintensitiesin(:,5)==i);
        plot(xyintensitiesin(rowscur,3),xyintensitiesin(rowscur,4),'o', 'color', comap(round(i*colormult),:), 'markersize', 3)
        axis([0,256,0,256])
        
        
        title(['slice ' num2str(i) ' depth ' num2str(distfcm*i) ' um'])
        xlabel('546')
        ylabel('647')
        plot(xy(:,1),xy(:,1),'-k', 'linewidth', 2)
        plot(xyunder(:,1),xyunder(:,2),'-b', 'linewidth', 2)
        plot(xyover(:,1),xyover(:,2),'-b', 'linewidth', 2)
    end;
    
elseif sub==0
    
    for i=imfirst:imlast                            %this section plots as individual images
        figure(i);
        hold on
        [rowscur, ~]=find(xyintensitiesin(:,5)==i);
        plot(xyintensitiesin(rowscur,3),xyintensitiesin(rowscur,4),'o', 'color', comap(round(i*colormult),:), 'markersize', 3)
        axis([0,256,0,256])
        title(['slice ' num2str(i) ' depth ' num2str(distfcm*i) ' um'])
        xlabel('546')
        ylabel('647')
        plot(xy(:,1),xy(:,1),'-k', 'linewidth', 2)
        plot(xyunder(:,1),xyunder(:,2),'-b', 'linewidth', 2)
        plot(xyover(:,1),xyover(:,2),'-b', 'linewidth', 2)
    end;

elseif sub==3
    
    errorb=input('do you want error bars? (1=yes 0=no)');
    figure(1);
    
    for i=imfirst:imlast                            %this section plots as individual images
        hold on
        [rowscur, ~]=find(xyintensitiesin(:,5)==i);             %finds rows of points in current image
        curmean2=mean(xyintensitiesin(rowscur,3));
        curmean3=mean(xyintensitiesin(rowscur,4));
        
        curstd2=std2(xyintensitiesin(rowscur,3));
        curstd3=std2(xyintensitiesin(rowscur,4));
        
        if errorb==0
        plot(i*sts,curmean2, 'o', 'color', 'red', 'markersize', 4, 'markerfacecolor', 'red')
        plot(i*sts,curmean3, 'o', 'color', 'magenta', 'markersize', 4,'markerfacecolor', 'magenta')
        end;
        
        if errorb==1
        errorbar(i*sts,curmean2, curstd2, 'o', 'color', 'red', 'markersize', 4, 'markerfacecolor', 'red')
        errorbar(i*sts,curmean3, curstd3, 'o', 'color', 'magenta', 'markersize', 4,'markerfacecolor', 'magenta')
        end
        
        axis([imfirst,imlast*sts,0,256])
        title('average intensity per cell per slice')
        xlabel('depth (um)')
        ylabel('intensity')
        
    end;
    saveas(figure(1), 'mean intensity plot.jpg')
    
elseif sub==4
    %SSR/(n-2)=SD
    %
       % B0=input('what is B0: ');
        %B1=input('what is B1: ');
        
            figure(1)
            hold on
            
           %[rowscur, ~]=find(xyintensitiesin(:,5)==i);             %finds rows of points in current image
                
        %cofvar=(xyintensitiesin(:,3).^2-xyintensitiesin(:,4).^2)./(abs(xyintensitiesin(:,3)+xyintensitiesin(:,4)/2));
        cofvar=(xyintensitiesin(:,3)-(xyintensitiesin(:,4)))./(abs(xyintensitiesin(:,3)+xyintensitiesin(:,4))/2);
         %hist((xyintensitiesin(rowscur,3)-xyintensitiesin(rowscur,4))./(xyintensitiesin(rowscur,3)+xyintensitiesin(rowscur,4)/2),50)
         hist(cofvar,50)
        
         figure(2)
         wblplot(abs(cofvar))


elseif sub==5
        conf=input('please input confidence: ')
        saveim=input('Save Image? (1=Y 2=0) ')
        Btot={'imnum','B0','B1','STD'};
        
        for i=imfirst:imlast                            %this section plots as individual images
        figure(i);
        hold on
        [rowscur, ~]=find(xyintensitiesin(:,5)==i);
        
        sigmax=sum(xyintensitiesin(rowscur,3));
        sigmay=sum(xyintensitiesin(rowscur,4));
        sigmax2=sum(xyintensitiesin(rowscur,3).^2);
        sigmay2=sum(xyintensitiesin(rowscur,4).^2);
        sigmaxy=sum(xyintensitiesin(rowscur,3).*xyintensitiesin(rowscur,4));
        n=size(rowscur,1);
        
        Sxx=sigmax2-n*mean(xyintensitiesin(rowscur,3))^2;
        Syy=sigmay2-n*mean(xyintensitiesin(rowscur,4))^2;
        Sxy=sigmaxy-mean(xyintensitiesin(rowscur,3))*sigmay;
        SSR=(Sxx*Syy-Sxy^2)/Sxx;        %(Sxx*Syy-Sxy^2)/Sxx
        
        B1=Sxy/Sxx;
        B0=sigmay/n-B1*sigmax/n;
        
        r=Sxy/((Sxx*Syy)^2);            %correlation coefficient
        
        %lowbound=min(xyintensitiesin(rowscur,3));       %find the lowest and highest value of X to know where to start and stop the line
        %upbound=max(xyintensitiesin(rowscur,3));
        lowbound=0;
        upbound=256;
        
        interval=abs(upbound-lowbound)/30;
        
        x=lowbound:interval:upbound;
        y=B1*x+B0;

        upperband=B0+B1.*x+tinv(conf, n-2).*((1/10+(x-mean(xyintensitiesin(rowscur,3))).^2/Sxx).*(SSR/(n-2))).^.5;  %upper 95% confidence band
        lowerband=B0+B1.*x-tinv(conf, n-2).*((1/10+(x-mean(xyintensitiesin(rowscur,3))).^2/Sxx).*(SSR/(n-2))).^.5;  %lower 95% confidence band
        
        y0=xyintensitiesin(rowscur,3).*B1+B0;
        var=xyintensitiesin(rowscur,4)-y0;
        
        STD=(sum(var.^2)/(size(var,1)-1))^.5;
        
        upperSTD=B0+B1.*x+STD;
        lowerSTD=B0+B1.*x-STD;
        
        Bcur=num2cell(cat(2, i, B0, B1, STD));
        Btot=cat(1, Btot, Bcur);
        
        plot(x, upperband, 'red')
        plot(x, lowerband, 'red')
        plot(x, upperSTD, 'm')
        plot(x, lowerSTD, 'm')
        plot(x, y, 'green')
        
        plot(xyintensitiesin(rowscur,3),xyintensitiesin(rowscur,4),'o', 'color', comap(round(i*colormult),:), 'markersize', 3)
        axis([0,256,0,256])
        title(['slice ' num2str(i) ' depth ' num2str(distfcm*i) ' um'])
        xlabel('546')
        ylabel('647')
        if saveim==1
            saveas(figure(i), ['slice ' num2str(i) 'regression.jpg'])
        end;
        end;
        
        
        Btot
        
elseif sub==6

        Btot={'imnum','B0','B1','STD'};
        
        for i=imfirst:imlast                            %
        figure(i);
        hold on
        [rowscur, ~]=find(xyintensitiesin(:,5)==i);
        
        
        B1=1;
        B0=0;
        

        
        %lowbound=min(xyintensitiesin(rowscur,3));       %find the lowest and highest value of X to know where to start and stop the line
        %upbound=max(xyintensitiesin(rowscur,3));
        lowbound=0;
        upbound=256;
        
        interval=abs(upbound-lowbound)/30;
        
        x=lowbound:interval:upbound;
        y=B1*x+B0;

 
        y0=xyintensitiesin(rowscur,3).*B1+B0;
        var=xyintensitiesin(rowscur,4)-y0;
        
        STD=(sum(var.^2)/(size(var,1)-1))^.5;
        
        upperSTD=B0+B1.*x+STD;
        lowerSTD=B0+B1.*x-STD;
        
        Bcur=num2cell(cat(2, i, B0, B1, STD));
        Btot=cat(1, Btot, Bcur);
        

        plot(x, upperSTD, 'm')
        plot(x, lowerSTD, 'm')
        plot(x, y, 'green')
        
        plot(xyintensitiesin(rowscur,3),xyintensitiesin(rowscur,4),'o', 'color', comap(round(i*colormult),:), 'markersize', 3)
        axis([0,256,0,256])
        title(['slice ' num2str(i) ' depth ' num2str(distfcm*i) ' um'])
        xlabel('546')
        ylabel('647')
        
        end;
        
        Btot
        
elseif sub==7
        %conf=input('please input confidence: ')
        conf=.95;
        Btot={'imnum','B0','B1','STD'};

        
                saveim=input('Save Image? (1=Y 2=0) ');
        
        
        for i=imfirst:imlast                            %this section plots as individual images
            figure(i);
            hold on
            [rowscur, ~]=find(xyintensitiesin(:,5)==i);

            sigmax=sum(xyintensitiesin(rowscur,3));
            sigmay=sum(xyintensitiesin(rowscur,4));
            sigmax2=sum(xyintensitiesin(rowscur,3).^2);
            sigmay2=sum(xyintensitiesin(rowscur,4).^2);
            sigmaxy=sum(xyintensitiesin(rowscur,3).*xyintensitiesin(rowscur,4));
            n=size(rowscur,1);

            Sxx=sigmax2-n*mean(xyintensitiesin(rowscur,3))^2;
            Syy=sigmay2-n*mean(xyintensitiesin(rowscur,4))^2;
            Sxy=sigmaxy-mean(xyintensitiesin(rowscur,3))*sigmay;
            SSR=(Sxx*Syy-Sxy^2)/Sxx;        %(Sxx*Syy-Sxy^2)/Sxx

            B1=Sxy/Sxx;
            B0=sigmay/n-B1*sigmax/n;

            r=Sxy/((Sxx*Syy)^2);            %correlation coefficient

            %lowbound=min(xyintensitiesin(rowscur,3));       %find the lowest and highest value of X to know where to start and stop the line
            %upbound=max(xyintensitiesin(rowscur,3));
            lowbound=0;
            upbound=256;

            interval=abs(upbound-lowbound)/30;

            x=lowbound:interval:upbound;
            y=B1*x+B0;

            upperband=B0+B1.*x+tinv(conf, n-2).*((1/10+(x-mean(xyintensitiesin(rowscur,3))).^2/Sxx).*(SSR/(n-2))).^.5;  %upper 95% confidence band
            lowerband=B0+B1.*x-tinv(conf, n-2).*((1/10+(x-mean(xyintensitiesin(rowscur,3))).^2/Sxx).*(SSR/(n-2))).^.5;  %lower 95% confidence band

            y0=xyintensitiesin(rowscur,3).*B1+B0;
            var=xyintensitiesin(rowscur,4)-y0;

            STD=(sum(var.^2)/(size(var,1)-1))^.5;

            upperSTD=B0+B1.*x+STD;
            lowerSTD=B0+B1.*x-STD;

            Bcur=num2cell(cat(2, i, B0, B1, STD));
            Btot=cat(1, Btot, Bcur);

            plot(x, upperband, 'red')
            plot(x, lowerband, 'red')
            plot(x, upperSTD, 'm')
            plot(x, lowerSTD, 'm')
            plot(x, y, 'green', 'color', comap(ceil(i*colormult),:))

            plot(xyintensitiesin(rowscur,3),xyintensitiesin(rowscur,4),'o', 'color', comap(ceil(i*colormult),:), 'markersize', 3)
            axis([0,256,0,256])
            title(['slice ' num2str(i) ' depth ' num2str(distfcm*i) ' um'])
            xlabel('546')
            ylabel('647')            
            if saveim==1
                saveas(figure(i), ['slice ' num2str(i) 'regression.jpg'])
            end;
        end;
        
        Btot
        matBtot=cell2mat(Btot(2:size(Btot,1),:));
        figure(2)
        plot(matBtot(:,1), matBtot(:,3),'o', 'markersize', 3)
        
elseif sub==8
        %conf=input('please input confidence: ')
        conf=.95;
        Btot={'imnum','B0','B1','STD'};
        hold on

        saveim=input('Save Image? (1=Y 2=0) ');
        
        sigmaxall=sum(xyintensitiesin(:,3));
        sigmayall=sum(xyintensitiesin(:,4));
        sigmax2all=sum(xyintensitiesin(:,3).^2);
        sigmay2all=sum(xyintensitiesin(:,4).^2);
        sigmaxyall=sum(xyintensitiesin(:,3).*xyintensitiesin(:,4));
        nall=size(xyintensitiesin,1);
        
        Sxxall=sigmax2all-nall*mean(xyintensitiesin(:,3))^2;
        Syyall=sigmay2all-nall*mean(xyintensitiesin(:,4))^2;
        Sxyall=sigmaxyall-mean(xyintensitiesin(:,3))*sigmayall;
        SSRall=(Sxxall*Syyall-Sxyall^2)/Sxxall;        %(Sxx*Syy-Sxy^2)/Sxx
        
        B1all=Sxyall/Sxxall;
        B0all=sigmayall/nall-B1all*sigmaxall/nall;
        
        rall=Sxyall/((Sxxall*Syyall)^2);            %correlation coefficient

        
        
        for i=imfirst:imlast                            %this section plots as individual images
            figure(i);
            hold on
            [rowscur, ~]=find(xyintensitiesin(:,5)==i);

            sigmax=sum(xyintensitiesin(rowscur,3));
            sigmay=sum(xyintensitiesin(rowscur,4));
            sigmax2=sum(xyintensitiesin(rowscur,3).^2);
            sigmay2=sum(xyintensitiesin(rowscur,4).^2);
            sigmaxy=sum(xyintensitiesin(rowscur,3).*xyintensitiesin(rowscur,4));
            n=size(rowscur,1);

            Sxx=sigmax2-n*mean(xyintensitiesin(rowscur,3))^2;
            Syy=sigmay2-n*mean(xyintensitiesin(rowscur,4))^2;
            Sxy=sigmaxy-mean(xyintensitiesin(rowscur,3))*sigmay;
            SSR=(Sxx*Syy-Sxy^2)/Sxx;        %(Sxx*Syy-Sxy^2)/Sxx

            B1=Sxy/Sxx;
            B0=sigmay/n-B1*sigmax/n;

            r=Sxy/((Sxx*Syy)^2);            %correlation coefficient

            %lowbound=min(xyintensitiesin(rowscur,3));       %find the lowest and highest value of X to know where to start and stop the line
            %upbound=max(xyintensitiesin(rowscur,3));
            lowbound=0;
            upbound=256;

            

            x=lowbound:1:upbound;
            y=B1all*x+B0all;

            upperband=B0all+B1all.*x+tinv(conf, n-2).*((1/10+(x-mean(xyintensitiesin(rowscur,3))).^2/Sxx).*(SSR/(n-2))).^.5;  %upper 95% confidence band
            lowerband=B0all+B1all.*x-tinv(conf, n-2).*((1/10+(x-mean(xyintensitiesin(rowscur,3))).^2/Sxx).*(SSR/(n-2))).^.5;  %lower 95% confidence band

            y0=xyintensitiesin(rowscur,3).*B1all+B0all;
            var=xyintensitiesin(rowscur,4)-y0;

            STD=(sum(var.^2)/(size(var,1)-1))^.5;

            upperSTD=B0all+B1all.*x+STD;
            lowerSTD=B0all+B1all.*x-STD;

            Bcur=num2cell(cat(2, i, B0, B1, STD));
            Btot=cat(1, Btot, Bcur);

            plot(x, upperband, 'red')
            plot(x, lowerband, 'red')
            plot(x, upperSTD, 'm')
            plot(x, lowerSTD, 'm')
            plot(x, y, 'green', 'color', comap(ceil(i*colormult),:))

            plot(xyintensitiesin(rowscur,3),xyintensitiesin(rowscur,4),'o', 'color', comap(ceil(i*colormult),:), 'markersize', 3)
            axis([0,256,0,256])
            title(['slice ' num2str(i) ' depth ' num2str(distfcm*i) ' um'])
            xlabel('546')
            ylabel('647')
            if saveim==1
                saveas(figure(i), ['slice ' num2str(i) 'regression.jpg'])
            end;
        end;
        
        Btot
        matBtot=cell2mat(Btot(2:size(Btot,1),:));
        figure(2)
        plot(matBtot(:,1), matBtot(:,3),'o', 'markersize', 3)
        
elseif sub==9
        %conf=input('please input confidence: ')
        conf=.95;
        Btot={'imnum','B0','B1','STD'};
        hold on
        figure(1);
        
        sigmaxall=sum(xyintensitiesin(:,3));
        sigmayall=sum(xyintensitiesin(:,4));
        sigmax2all=sum(xyintensitiesin(:,3).^2);
        sigmay2all=sum(xyintensitiesin(:,4).^2);
        sigmaxyall=sum(xyintensitiesin(:,3).*xyintensitiesin(:,4));
        nall=size(xyintensitiesin,1);
        
        Sxxall=sigmax2all-nall*mean(xyintensitiesin(:,3))^2;
        Syyall=sigmay2all-nall*mean(xyintensitiesin(:,4))^2;
        Sxyall=sigmaxyall-mean(xyintensitiesin(:,3))*sigmayall;
        SSRall=(Sxxall*Syyall-Sxyall^2)/Sxxall;        %(Sxx*Syy-Sxy^2)/Sxx
        
        B1all=Sxyall/Sxxall;
        B0all=sigmayall/nall-B1all*sigmaxall/nall;
        
        rall=Sxyall/((Sxxall*Syyall)^2);            %correlation coefficient
        
        
                   %this section plots as individual images
            %figure(i);
            %hold on
            [rowscur, ~]=find(xyintensitiesin(:,5)>0);

            sigmax=sum(xyintensitiesin(rowscur,3));
            sigmay=sum(xyintensitiesin(rowscur,4));
            sigmax2=sum(xyintensitiesin(rowscur,3).^2);
            sigmay2=sum(xyintensitiesin(rowscur,4).^2);
            sigmaxy=sum(xyintensitiesin(rowscur,3).*xyintensitiesin(rowscur,4));
            n=size(rowscur,1);

            Sxx=sigmax2-n*mean(xyintensitiesin(rowscur,3))^2;
            Syy=sigmay2-n*mean(xyintensitiesin(rowscur,4))^2;
            Sxy=sigmaxy-mean(xyintensitiesin(rowscur,3))*sigmay;
            SSR=(Sxx*Syy-Sxy^2)/Sxx;        %(Sxx*Syy-Sxy^2)/Sxx

            B1=Sxy/Sxx;
            B0=sigmay/n-B1*sigmax/n;

            r=Sxy/((Sxx*Syy)^2);            %correlation coefficient

            %lowbound=min(xyintensitiesin(rowscur,3));       %find the lowest and highest value of X to know where to start and stop the line
            %upbound=max(xyintensitiesin(rowscur,3));
            lowbound=0;
            upbound=256;

            interval=abs(upbound-lowbound)/30;

            x=lowbound:2:upbound;
            y=B1*x+B0;

            upperband=B0+B1.*x+tinv(conf, n-2).*((1/10+(x-mean(xyintensitiesin(rowscur,3))).^2/Sxx).*(SSR/(n-2))).^.5;  %upper 95% confidence band
            lowerband=B0+B1.*x-tinv(conf, n-2).*((1/10+(x-mean(xyintensitiesin(rowscur,3))).^2/Sxx).*(SSR/(n-2))).^.5;  %lower 95% confidence band

            y0=xyintensitiesin(rowscur,3).*B1+B0;
            var=xyintensitiesin(rowscur,4)-y0;

            STD=(sum(var.^2)/(size(var,1)-1))^.5;

            upperSTD=B0+B1.*x+STD;
            lowerSTD=B0+B1.*x-STD;

            %Bcur=num2cell(cat(2, i, B0, B1, STD));
            %Btot=cat(1, Btot, Bcur);

            plot(x, upperband, 'red')
            plot(x, lowerband, 'red')
            plot(x, upperSTD, 'm')
            plot(x, lowerSTD, 'm')
            plot(x, y, 'green', 'color', comap(round(2*colormult),:))

            %plot(xyintensitiesin(rowscur,3),xyintensitiesin(rowscur,4),'o', 'color', comap(round(50*colormult),:), 'markersize', 3)
            axis([0,256,0,256])
            title(['slice ' num2str(i) ' depth ' num2str(distfcm*20) ' um'])
            xlabel('546')
            ylabel('647')
            %saveas(figure(i), ['slice ' num2str(i) 'regression.jpg'])


        
else 
        for i=imfirst:imlast                        %this section plots as individual images and saves them
        figure(i);
        hold on
        [rowscur, ~]=find(xyintensitiesin(:,5)==i);
        plot(xyintensitiesin(rowscur,3),xyintensitiesin(rowscur,4),'o', 'color', comap(round(i*colormult),:), 'markersize', 3)
        axis([0,256,0,256])
        title(['slice ' num2str(i) ' depth ' num2str(distfcm*i) ' um'])
        xlabel('546')
        ylabel('647')
        plot(xy(:,1),xy(:,1),'-k', 'linewidth', 2)
        plot(xyunder(:,1),xyunder(:,2),'-b', 'linewidth', 2)
        plot(xyover(:,1),xyover(:,2),'-b', 'linewidth', 2)
        saveas(figure(i), ['slice ' num2str(i) 'plot.jpg'])
        end;
end;
end
