# Supplementary material for: Systems biology derived source-sink mechanism of BMP gradient formation
Source: eLife. 2017 Aug 9;6:e22199. doi: 10.7554/eLife.22199 (PMC5590806; doi:10.7554/eLife.22199)
Supplement: Supplementary file 1. [file elife-22199-supp1.zip › supplement/Image Analysis for paper/functions/joe's functions/plotnieghbors.m]

function [outnn, outnd] = plotnieghbors(xyzin, r, distniegh, PHHcutoff, divcut)
%'xyzin' - input coordinates. column 1,2,3 is x,y,z. col 4 is instensity of sytox. column 5 is intensity
%of p-smad. distance in um to nearest nuclei.  assumes voxel size of .55X.55X2.2 um
%'r' - row used to calculate dividers.  use 4 for sytox when recieving
%xyzin from stacksegint3D140plus().
%'disniegh' - embryos with centerpoints close than this distance are
%considered to be neighbors.  distance is in pixels. recommended = 20
%'PHHcutoff' - the cutoff of Phosphohistone h3 in 256 bit when a divider is
%considered to be dividing. this is no longer used as i do not use phospho
%histone H3 stain. doesnt matter, recommended = 256
%'divcut' - ratio of average sytox of nieghbors vs sytox if current nuclei.
%averagecurrent/(averagecurrent+averagenieghbors). recommended=1.4


%outputs: 
%'outnn' - an array with all nieghbors listed.  don't use
%'outnd' - an array just like 'xyzin' except with the dividing cells
%eliminated


xyzin=double(xyzin);
outnn=[0,0,0,0];
dividercount=0;

for i=1:numel(xyzin(:,4))
    xnuc=xyzin(i,1);
    ynuc=xyzin(i,2);
    znuc=xyzin(i,3);
    PHH=0;
    cont=xyzin(i,r);
    if PHH>PHHcutoff
        dividercount=dividercount+1;
    end;
    
    if PHH<PHHcutoff
        testxview = (((xyzin(:,1)-xnuc)*.55).^2 + ((xyzin(:,2)-ynuc)*.55).^2 + ((xyzin(:,3)-znuc)*2.2).^2).^.5;
    
        [nucrow, ~] = find(abs(testxview(:,1)) < distniegh & testxview(:,1) ~= 0 & PHH<PHHcutoff);
    
    
    
        if isempty(nucrow) == 0
        
            nucrow(:,2)=xyzin(nucrow, r);
            nucrow(:,3)=cont;
            nucrow(:,4)=i;
        
            outnn=cat(1,outnn, nucrow);
        
        end;
    end;
end;

[d]=nucvsneigh(outnn);


%figure
%plot(d(:,2),xyzin(:,5), '.')

[divrow,~]=find(d(:,2)>divcut);
outnd=xyzin;
outnd(divrow,:)=[];

1-sum(abs(outnn(:,2)-outnn(:,3)).^2)/sum(abs(outnn(:,2)-mean(outnn(:,2))).^2)

dividercount
end
