# Supplementary material for: Systems biology derived source-sink mechanism of BMP gradient formation
Source: eLife. 2017 Aug 9;6:e22199. doi: 10.7554/eLife.22199 (PMC5590806; doi:10.7554/eLife.22199)
Supplement: Supplementary file 1. [file elife-22199-supp1.zip › supplement/Image Analysis for paper/functions/joe's functions/popstats.m]

function popstats(data, symb, col, perc, bandwth, stepsz,displ,linesz, disptyp, mark)

[profile, databand, R, allout]=sigmaXV5S(data, symb, col, perc, bandwth, stepsz,displ,linesz, disptyp);

ptsall=allout{1};
slpsall=allout{2};
meansall=allout{3};

pts=ptsall(:,1);

meanpt=nanmean(meansall,2);
stdpt=std(meansall,0,2);


fitobject=fit(pts,meanpt, 'smoothingspline');
slopes = differentiate(fitobject,pts);

COVs=stdpt./meanpt;
predInts=feval(fitobject, pts);
sigmaX2=abs(slopes).^-1.*(stdpt);

for i=1:numel(ptsall(1,:))
    fitobjectI{i}=fit(pts,meansall(:,i), 'smoothingspline');
    slopesI(:,i) = differentiate(fitobjectI{i},pts);
    sigmaX2I(:,i)=abs(slpsall(:,i)).^-1.*(stdpt)./180;
    SE(:,i)=(predInts-meansall(:,i)).^2;
end

for i=1:numel(SE(:,1))
    RMSE(i)=(sum(SE(i,:))*1./numel(SE(i,:))).^.5./meanpt(i,1);
end


figure(88)
hold on
%plot(pts,COVs)
plot(pts,RMSE, symb, 'Color', col, 'LineWidth', linesz, 'Markersize', 7, 'MarkerFaceColor', col)
plot(pts,RMSE, mark, 'Color', col, 'LineWidth', linesz, 'Markersize', 7, 'MarkerFaceColor', col)
grid on
set(gca,'FontSize',32)
axis([-180,180,0,.5])


figure(91)
hold on
%plot(pts,COVs)
plot(nanmean(meansall,2),RMSE, symb, 'Color', col, 'LineWidth', linesz, 'Markersize', 7, 'MarkerFaceColor', col)
%plot(pts,RMSE, mark, 'Color', col, 'LineWidth', linesz, 'Markersize', 7, 'MarkerFaceColor', col)
grid on
set(gca,'FontSize',32)
    axis([0,140,0,.5])

    
figure(89)
hold on
%errorbar(pts,abs(slopes),nanstd(slopesI,0,2), symb, 'Marker', 'o', 'Color', col, 'LineWidth', linesz, 'Markersize', 7, 'MarkerFaceColor', col)
errorbar(pts,nanmean(slpsall,2),nanstd(slopesI,0,2), symb, 'Color', col, 'LineWidth', linesz, 'Markersize', 7, 'MarkerFaceColor', col)
grid on
set(gca,'FontSize',32)
axis([-180,180,0,.2])

figure(90)
hold on
%errorbar(pts,sigmaX2,nanstd(sigmaX2I,0,2))
plot(pts,nanmean(sigmaX2I,2), symb, 'Color', col, 'LineWidth', linesz, 'Markersize', 7, 'MarkerFaceColor', col)
%plot(pts,nanmean(sigmaX2I,2), mark, 'Color', col, 'Markersize', 7, 'MarkerFaceColor', col)
set(gca,'FontSize',32)
grid on

axis([-180,180,0,.2])

end
