# Supplementary material for: Systems biology derived source-sink mechanism of BMP gradient formation
Source: eLife. 2017 Aug 9;6:e22199. doi: 10.7554/eLife.22199 (PMC5590806; doi:10.7554/eLife.22199)
Supplement: Supplementary file 1. [file elife-22199-supp1.zip › supplement/Image Analysis for paper/functions/joe's functions/postcrop.m]

function postcrop(filenm, xmin, ymin, wid, hgt)
%crops tif images
%for outputs saved from nucdisplay3d(), use settings "postcrop('stk2.tif',
%501, 72, 919, 787);" to crop cleanly


I = imread(filenm);
I2 = imcrop(I,[xmin ymin wid hgt]);
imwrite(I2, ['crop' filenm]);

end
