# Supplementary material for: Systems biology derived source-sink mechanism of BMP gradient formation
Source: eLife. 2017 Aug 9;6:e22199. doi: 10.7554/eLife.22199 (PMC5590806; doi:10.7554/eLife.22199)
Supplement: Supplementary file 1. [file elife-22199-supp1.zip › supplement/Image Analysis for paper/functions/joe's functions/project3Dint.m]

zsize=120;

[xi,yi,zi]=meshgrid(1:256,1:256,1:.25:zsize);

stack1a=double(stack1(1:256, 1:256, 1:zsize));

stack1b=double(stack1(257:512, 1:256, 1:zsize));

stack1c=double(stack1(513:768, 1:256, 1:zsize));

stack1d=double(stack1(769:1024, 1:256, 1:zsize));


stack1e=double(stack1(1:256, 257:512, 1:zsize));

stack1f=double(stack1(257:512, 257:512, 1:zsize));

stack1g=double(stack1(513:768, 257:512, 1:zsize));

stack1h=double(stack1(769:1024, 257:512, 1:zsize));


stack1i=double(stack1(1:256, 513:768, 1:zsize));

stack1j=double(stack1(257:512, 513:768, 1:zsize));

stack1k=double(stack1(513:768, 513:768, 1:zsize));

stack1l=double(stack1(769:1024, 513:768, 1:zsize));


stack1m=double(stack1(1:256, 769:1024, 1:zsize));

stack1n=double(stack1(257:512, 769:1024, 1:zsize));

stack1o=double(stack1(513:768, 769:1024, 1:zsize));

stack1p=double(stack1(769:1024, 769:1024, 1:zsize));


stackV1a=interp3( stack1a,xi,yi,zi);

stackV1b=interp3( stack1b,xi,yi,zi);

stackV1c=interp3( stack1c,xi,yi,zi);

stackV1d=interp3( stack1d,xi,yi,zi);


stackV1e=interp3( stack1e,xi,yi,zi);

stackV1f=interp3( stack1f,xi,yi,zi);

stackV1g=interp3( stack1g,xi,yi,zi);

stackV1h=interp3( stack1h,xi,yi,zi);


stackV1i=interp3( stack1i,xi,yi,zi);

stackV1j=interp3( stack1j,xi,yi,zi);

stackV1k=interp3( stack1k,xi,yi,zi);

stackV1l=interp3( stack1l,xi,yi,zi);


stackV1m=interp3( stack1m,xi,yi,zi);

stackV1n=interp3( stack1n,xi,yi,zi);

stackV1o=interp3( stack1o,xi,yi,zi);

stackV1p=interp3( stack1p,xi,yi,zi);
