# Supplementary material for: Systems biology derived source-sink mechanism of BMP gradient formation
Source: eLife. 2017 Aug 9;6:e22199. doi: 10.7554/eLife.22199 (PMC5590806; doi:10.7554/eLife.22199)
Supplement: Supplementary file 1. [file elife-22199-supp1.zip › supplement/Image Analysis for paper/functions/joe's functions/removeYSL.m]

function [stkout] = removeYSL(stkin)
%removes all points blow the line connecting the 2 imputted points
%   Detailed explanation goes here

%b=(x1*z2-z1*x2)/(-x2-x1)


nucdisplay3d(stkin, 25, 1, 5);

camorbit(0,90);

datacursormode on

f = warndlg('close this box after you have selected point 1', 'Instructions');
drawnow     % Necessary to print the message
waitfor(f);

dcm_obj = datacursormode(1);
info_struct = getCursorInfo(dcm_obj);
xyz1=info_struct.Position;

x1=xyz1(1,1);
z1=xyz1(1,3);

f = warndlg('close this box after you have selected point 2', 'Instructions');
drawnow     % Necessary to print the message
waitfor(f);


dcm_obj = datacursormode(1);
info_struct = getCursorInfo(dcm_obj);
xyz2=info_struct.Position;

x2=xyz2(1,1);
z2=xyz2(1,3);


%[x1, z1]=ginput(1);
%[x2, z2]=ginput(1);


m=(z2-z1)/(x2-x1);
b=-m*x1+z1;


[a,b]=find(stkin(:,3)<stkin(:,1)*m+b);

stkout=stkin;
stkout(a,:)=[];

close all
end
