# Supplementary material for: Systems biology derived source-sink mechanism of BMP gradient formation
Source: eLife. 2017 Aug 9;6:e22199. doi: 10.7554/eLife.22199 (PMC5590806; doi:10.7554/eLife.22199)
Supplement: Supplementary file 1. [file elife-22199-supp1.zip › supplement/Image Analysis for paper/functions/joe's functions/sigmaXV4.m]

function [profile, fitobject, Xall,profileall]=sigmaXV4(data)


%----------------------- 1D VLD profile extraction ------------------------
for i=unique(data(:,4))'
    
    dcur=data(:,4)==i;
    
        % estimate eta at the margin
    percent=0.2;
    eta = eta_est(data(dcur,1:3), percent);
    
    
    [profile{i}, databand{i}] = profile_extraction_1D_JZ(data(dcur,:), eta,60);    

 
end


%% fits a line to each curve using a smoothing spline
    xall=-175:.1:185;

for i=unique(data(:,4))'
    datacur=databand{i};
    datacur(:,13)=datacur(:,13)*180/pi;
    fitobject{i}=fit(datacur(:,13),datacur(:,5), 'smoothingspline',  'SmoothingParam', .000001);    
%% extracts the int values of the profile every .1 degrees from -180 to 180    
    fitint{i} = feval(fitobject{i},xall);
end


%% finds which x the new value is nearest to the new intensity
for i=unique(data(:,4))'
  
    
    profilecur=profile{i};
    fitintcur=fitint{i};
    [~,maxpt]=max(fitintcur);
    
    for u=1:numel(profilecur(:,1))
        fitintcur=fitint{i};
        
        model(u)=feval(fitobject{i},profilecur(u,1));
        intnew1=profilecur(u,2)+profilecur(u,3);

        [fx] = differentiate(fitobject{i}, profilecur(u,1));
        Xclose(u)=profilecur(u,3).*abs(fx)^-1;
        
    end
    profilecur(:,4)=Xclose';
    profilecur(:,5)=model';

    Xall{i}=Xclose;
    profileall{i}=profilecur;
    
    clear intnew angnew fitintcur Xclose profilecur model
end


end
