# Supplementary material for: Systems biology derived source-sink mechanism of BMP gradient formation
Source: eLife. 2017 Aug 9;6:e22199. doi: 10.7554/eLife.22199 (PMC5590806; doi:10.7554/eLife.22199)
Supplement: Supplementary file 1. [file elife-22199-supp1.zip › supplement/Image Analysis for paper/functions/joe's functions/sigmaXV5S.m]

function [profile, databand, R, allout]=sigmaXV5S(data, symb, col, perc, bandwth, stepsz,displ,linesz, disptyp)
%displays a marginal profile of the psmad intensity, slope, and varaince
%% IMPORTANT: left and right margin are averaged together for a single ventral to dorsal profile. use sigmaXV5() to show left and right seperately  
%% inputs:
%'data' - the 'data' array output from icosproj()
%'symb' - what type of line. default = '-'
%'col' - color to make the line. suggested = [0,0,1]
%'perc' - how for down the embryo the band is. gets converted into eta
%using eta_est(). Play with number to find the band hieght you want. recommended = .05
%'bandwdth' - size of the band width in um. this is the input to 
%profile_extraction_1D_JZ(). suggested = 30
%'stepsz' - how many degrees each point is an average of in degrees.
%recommended = 10
%'displ' - whether to display the band location on each embryo. 0 is no, 1
%is yes. recommended = 0 or 1
%'linesz' - how wide the line is. recommended = 4
%'disptyp' - what type of display. 1 is average line, 2 is average with
%error bars, 3 is all individual lines

%% ouputs

%fig 20 - positional variance
%fig 30 - slope
%fig 40 - psmad
%fig 50 - coefficient of variance

%'profile' is the angle, psmad value, and stand deviation for each interval
%'databand' is a list of all cells in all embryos included in the band of
%data used
%'R' the average radius of all a sphere fitting all nuclei
%'allout' - for use with ttest function

%%

%disptyp=2;

%----------------------- 1D VLD profile extraction ------------------------
pp=0;
for i=unique(data(:,4))'
    pp=pp+1;
    dcur=data(:,4)==i;
    
        % estimate eta at the margin
    percent=perc;
    eta = eta_est(data(dcur,1:3), percent);
    
  
    [profile{i}, databand{i}, R(pp)] = profile_extraction_1D_JZ(data(dcur,:), eta,bandwth,stepsz,displ);    
%    profiletop = profile_extraction_vert_VLD(d, bandwidth);


 
end
R=nanmean(R);
%{
%% fits a line to each curve using a smoothing spline
    xall=-175:.1:185;

for i=unique(data(:,4))'
    datacur=databand{i};
    datacur(:,13)=datacur(:,13)*180/pi;
    fitobject{i}=fit(datacur(:,13),datacur(:,5), 'smoothingspline',  'SmoothingParam', .000001);    
%% extracts the int values of the profile every .1 degrees from -180 to 180    
    fitint{i} = feval(fitobject{i},xall);
end
%}
z=0;

for i=unique(data(:,4))'
z=z+1;
data=databand{i};

data(:,13)=data(:,13).*180/pi;
    
  j=0;  
for i=-180:stepsz:(180-stepsz)

    cur=data(:,13)>=i & data(:,13)<=i+stepsz  | data(:,13)<=-i & data(:,13)>=-i-stepsz ;
  
    %if numel(data(cur,18))>0
            j=j+1;
            
        curRME=(sum(data(cur,17).^2).*1/numel(data(cur,17)))^.5;
        %curmeansig=nanmedian( abs(abs(data(cur,20)).^-1.*data(cur,17)) )*180/pi;
        
        %curmeansig=nanmean(abs(data(cur,18))).^-1.*curRME*180/pi;
        curRME=((curRME./nanmean(data(cur,16)))^2-.1^2)^.5*nanmean(data(cur,16));
        curmeansig=nanmean(abs(data(cur,18))).^-1.*curRME*180/pi;
        
        
        curmeanslp=nanmedian(abs(data(cur,18))).*pi/180;
        curmeanint=nanmean(data(cur,5));
        %curmeanCOV=nanmedian(data(cur,17))./nanmean(data(cur,16));
        %curmeanCOV=(sum((data(cur,17))./nanmean(data(cur,16)).^2)./numel(data(cur,16))).^.5;
    
        
        curmeanCOV=curRME./nanmean(data(cur,16));
        curalln(j,z)=(i+round(stepsz/2));
        curallsig(j,z)=curmeansig./180;
        curallslp(j,z)=curmeanslp;
        curallint(j,z)=curmeanint;
        curallCOV(j,z)=curmeanCOV;
   % end

end

if disptyp==3
    figure(20)
    hold on
    plot(curalln(:,z),curallsig(:,z),':', 'Color', col, 'LineWidth', 2, 'Markersize', 9)    

    figure(30)
    hold on
    plot(curalln(:,z),curallslp(:,z),':', 'Color', col, 'LineWidth', 2, 'Markersize', 9)    

    figure(40)
    hold on
    plot(curalln(:,z),curallint(:,z),':', 'Color', col, 'LineWidth', 2, 'Markersize', 9)    

    figure(50)
    hold on
    plot(curalln(:,z),curallCOV(:,z),':', 'Color', col, 'LineWidth', 2, 'Markersize', 9)    

end

end
if disptyp==1
    figure(20)
    hold on
    plot(nanmean(curalln,2),nanmean(curallsig,2),symb, 'Color', col, 'LineWidth', 3.5, 'Markersize', 13)
    axis([-180,180,0,50])
    figure(30)
    hold on
    plot(nanmean(curalln,2),nanmean(curallslp,2),symb, 'Color', col, 'LineWidth', 3.5, 'Markersize', 13)
    axis([-180,180,0,1.5])

    figure(40)
    hold on
    plot(nanmean(curalln,2),nanmean(curallint,2),symb, 'Color', col, 'LineWidth', 3.5, 'Markersize', 13)
    axis([-180,180,0,120])
    grid on
    
    figure(50)
    hold on
    plot(nanmean(curalln,2),nanmean(abs(curallCOV),2),symb, 'Color', col, 'LineWidth', linesz, 'Markersize', 7, 'MarkerFaceColor', col)
    set(gca,'FontSize',32)
    axis([-180,180,0,.5])
end

if disptyp==2
    figure(20)
    hold on
    %errorbar(nanmean(curalln,2),nanmean(curallsig,2),nanstd(curallsig,0,2),symb, 'Marker', 'o', 'Color', col, 'LineWidth', linesz, 'Markersize', 7, 'MarkerFaceColor', col)
    plot(nanmean(curalln,2),nanmean(curallsig,2),symb, 'Marker', 'o', 'Color', col, 'LineWidth', linesz, 'Markersize', 7, 'MarkerFaceColor', col)
   
    set(gca,'FontSize',32)
    axis([-180,180,0,.2])
    grid on
    figure(30)
    hold on
    %errorbar(nanmean(curalln,2),nanmean(curallslp,2),nanstd(curallslp,0,2),symb, 'Marker', 'o', 'Color', col, 'LineWidth', linesz, 'Markersize', 7, 'MarkerFaceColor', col)
    plot(nanmean(curalln,2),nanmean(curallslp,2),symb, 'Marker', 'o', 'Color', col, 'LineWidth', linesz, 'Markersize', 7, 'MarkerFaceColor', col)
    grid on
    set(gca,'FontSize',32)
    axis([-180,180,0,1.5])

    figure(43)
    hold on
    errorbar(nanmean(curalln,2),nanmean(curallint,2)-8.8,nanstd(curallint,0,2),symb, 'Marker', 'o', 'Color', col+.1, 'LineWidth', linesz, 'Markersize', 7, 'MarkerFaceColor', col)
    plot(nanmean(curalln,2),nanmean(curallint,2)-8.8,symb, 'Marker', 'o', 'Color', col, 'LineWidth', linesz+1, 'Markersize', 5, 'MarkerFaceColor', col)
    grid on
    set(gca,'FontSize',32)
    axis([-180,180,0,125])
    
    figure(50)
    hold on
    %errorbar(nanmean(curalln,2),nanmean(abs(curallCOV),2),nanstd(abs(curallCOV),0,2),symb, 'Marker', 'o', 'Color', col, 'LineWidth', linesz, 'Markersize', 7, 'MarkerFaceColor', col)
    %plot(nanmean(curalln,2),nanmean(abs(curallCOV),2),symb, 'Marker', 'o', 'Color', col, 'LineWidth', linesz+1, 'Markersize', 7, 'MarkerFaceColor', col)
    plot(nanmean(curalln,2),nanmean(abs(curallCOV),2),symb, 'Color', col, 'LineWidth', linesz+1, 'Markersize', 7, 'MarkerFaceColor', col)

    grid on
    set(gca,'FontSize',32)
    axis([-180,180,0,.5])
end


allout{1}=curalln;
allout{2}=curallslp;
allout{3}=curallint;
allout{4}=curallCOV;
end
