# Supplementary material for: Systems biology derived source-sink mechanism of BMP gradient formation
Source: eLife. 2017 Aug 9;6:e22199. doi: 10.7554/eLife.22199 (PMC5590806; doi:10.7554/eLife.22199)
Supplement: Supplementary file 1. [file elife-22199-supp1.zip › supplement/Image Analysis for paper/functions/joe's functions/smooth3D.asv]

function [imstksm]=smooth3D(imstk)
%outputsa maximas from a 2-D matlab image
%imstk=stack of incoming images
%radius=size of box
%sigma=sigma of gaussian transform
%noise=height maxima must be to register
%pix=number of pixels in each direction
%dist=2 nuclei closer than this will be combined
%normfac: the average intensity of pix above 20 will be averaged to this

%fragall=all of the maxima that were closer together than 'dist'
%fragconc=the maxima after they are put together
%maximaintclean= a matrix output of the maxima coordinates in
%[x1,y1;xy,y2;,x3,y3;...] format

%example: [maximaintclean, fragall, fragconc]=maxima2D(cdata, 20, 5, 30,1024, 3);
%example 8/15/11: 10 x image: [maximaintclean, fragall, fragconc]=maxima2Dv2(d10x, 5, 10, 10, 1024, 4);

imstk8=uint8(imstk);


%smooths%%%%%%%%%%%%%%%%%%%%%%%%%%%%%%%%%%%%%%%%%%%%%%%%%%%%%%%%%%%%%%%%%%%
%diskfilter:
%smoothdapi8=imfilter(dapi8, fspecial('disk', radius));

h = fspecial3_mod('gaussian', [12,12,4],[10,10,4])


%alternate: Difference of Gaussians
%sigma=.5;
%radius2=6;
%smoothdapigauss1=imfilter(dapi8, fspecial('gaussian', radius2, sigma));
%smoothdapigauss2=imfilter(dapi8, fspecial('gaussian', radius2, sigma*1.6));
%smoothdapigauss=smoothdapigauss2-smoothdapigauss1;
%figure(4)
%imshow(smoothdapigauss)
