# Supplementary material for: Systems biology derived source-sink mechanism of BMP gradient formation
Source: eLife. 2017 Aug 9;6:e22199. doi: 10.7554/eLife.22199 (PMC5590806; doi:10.7554/eLife.22199)
Supplement: Supplementary file 1. [file elife-22199-supp1.zip › supplement/Image Analysis for paper/functions/joe's functions/stacksegint3D200plus.m]

function [xyzintsegdat] = stacksegint3D140plus(basename, segindex, intindex, x1, y1, z1, noisemin, noisemax, pix, dist)

%like stacksegintauto, except the input can handle stacks of 140 or more by
%dividing it into a stack beow 90 and above 90 and finding maxima in each
%and the combining the results.

%basename= the name of the image sequence up to the image numbers.  the
%for example: 'name_z'
%firstim=number of first image in sequence. example: 1
%lastim=number of last image in sequence. example: 20
%segsuffix=the channel suffix of desired images to be used for seg,menting and to normalize against. example: '_c0002'
%intsuffix=the channel suffix of desired images to be used for intensity measuring. example: '_c0003'
%radius= radius of disk smoother used for segmenting. example: 5
%noisemin=during segmenting, minima below this value will be surpressed (hmin).  example: 10
%noisemax=during segmenting, maxima below this value will be surpressed
%(hmax). example: 10
%pix=pixels of xy plane of image. example: 1024
%dist=maxima closer than this will be combined.  example: 5
    %normfac= the average intensity of pix above 20 will be averaged to this

%output
%maximaxyintz= a 5 by X matrix where X is the number of nuclei.  column 1
%is x coordinate, column 2 is Y coordinate, column 3 is segsuffix image,
%column 4 is intsuffix image, colum 5 is Z coordinate

%6.6.12= updated so that it only takes intenisty from center slice
%7.2.12= the normalizedim3D function was removed.  it was deemed no longer
%necessary as the maxima3D function is robust and variation of intensity
%with the new imaging protocals is minimal.  removed when normalizer removed:  ", normfac, thresh)"


saveim=0;
showimage=0;
        %displaymean=input('Do you want to display the mean for each image? (1=yes, 0=no) ');
%showimage=input('show images with maximas? (1=yes, 2=no) ');
%if showimage==1
%saveim=input('save images with maximas? (1=yes, 2=no) ');
%end;

starttime=clock;
tic

maximaxyintz=[];                   %'maximaxyz' will hold the xyz coordinates of all maxima in each plane

[segstack]=importstackone(basename, 2, segindex);
[datstack]=importstackone(basename, 2, intindex);

%%%%%%%%%%%%%%%%
%divide the stacks into 2 analysis clusters
totnums=numel(segstack(1,1,:));
segstack1=segstack(:,:,1:130);
segstack2=segstack(:,:,120:170);
segstack3=segstack(:,:,160:totnums);


datstack1=datstack(:,:,1:130);
datstack2=datstack(:,:,120:170);
datstack3=datstack(:,:,160:totnums);

%%%%%%%%%%%%%%%%%%%%%%%%%%%%


disp('import complete')
        %[segstacknorm,~] = normalizeim3D(segstack, thresh, normfac, displaymean);  
toc


[imstksm1]=smooth3D(segstack1, x1, y1, z1);
[imstksm2]=smooth3D(segstack2, x1, y1, z1);
[imstksm3]=smooth3D(segstack3, x1, y1, z1);

disp('normalize smooth complete')
toc


[maximaintclean1, fragall1, fragconc1, coloroverlay1]=maxima3D(imstksm1, noisemin, noisemax, pix, dist, showimage, saveim, x1, y1, z1);
[maximaintclean2, fragall2, fragconc2, coloroverlay2]=maxima3D(imstksm2, noisemin, noisemax, pix, dist, showimage, saveim, x1, y1, z1);
[maximaintclean3, fragall3, fragconc3, coloroverlay3]=maxima3D(imstksm3, noisemin, noisemax, pix, dist, showimage, saveim, x1, y1, z1);


disp('segmentation complete')
toc


[xyzintseg1]=intensityfinder3D(segstack1, maximaintclean1, x1, y1, z1);
[xyzintsegdat1]=intensityfinder3D(datstack1, xyzintseg1, x1, y1, z1);
%[xyzintsegdat1]=dividerfinder3D(segstack1, xyzintsegdat1, x1, y1, z1);
%[xyzintsegdat1]=dividerfinder3D(segstack1, xyzintsegdat1, 2, 2, z1);

[xyzintseg2]=intensityfinder3D(segstack2, maximaintclean2, x1, y1, z1);
[xyzintsegdat2]=intensityfinder3D(datstack2, xyzintseg2, x1, y1, z1);
%[xyzintsegdat2]=dividerfinder3D(segstack2, xyzintsegdat2, x1, y1, z1);
%[xyzintsegdat2]=dividerfinder3D(segstack2, xyzintsegdat2, 2, 2, z1);

[xyzintseg3]=intensityfinder3D(segstack3, maximaintclean3, x1, y1, z1);
[xyzintsegdat3]=intensityfinder3D(datstack3, xyzintseg3, x1, y1, z1);
%[xyzintsegdat2]=dividerfinder3D(segstack2, xyzintsegdat2, x1, y1, z1);
%[xyzintsegdat2]=dividerfinder3D(segstack2, xyzintsegdat2, 2, 2, z1);


%%%%%%%%%%%%%%%%%%
%concatenate xyzintsegdat1 and 2

xyzintsegdat2(:,3)=xyzintsegdat2(:,3)+120;
xyzintsegdat3(:,3)=xyzintsegdat3(:,3)+160;

[rowsblw86,b]=find(xyzintsegdat1(:,3)<126);
[rowsmid86,b]=find(xyzintsegdat2(:,3)>125 & xyzintsegdat2(:,3)<166);
[rowsabv86,b]=find(xyzintsegdat3(:,3)>165);


xyzintsegdat=cat(1, xyzintsegdat1(rowsblw86,:),xyzintsegdat2(rowsmid86,:), xyzintsegdat3(rowsabv86,:)); 
%%%%%%%%%%%%%%%%%%

fragall=cat(1, fragall1, fragall2, fragall3)

fragconc=cat(1, fragconc1, fragconc2, fragconc3)

toc
endtime=clock;

elapsed=etime(endtime, starttime);

disp(elapsed)

end
