# Supplementary material for: Systems biology derived source-sink mechanism of BMP gradient formation
Source: eLife. 2017 Aug 9;6:e22199. doi: 10.7554/eLife.22199 (PMC5590806; doi:10.7554/eLife.22199)
Supplement: Supplementary file 1. [file elife-22199-supp1.zip › supplement/Image Analysis for paper/functions/joe's functions/stacksegint3Dauto.m]

function [xyzintsegdat] = stacksegint3Dauto(basename, segindex, intindex, x1, y1, z1, noisemin, noisemax, pix, dist)
% 1. imports a tiff confocal stack with 2 channels [importstackone()]
% 2. smooths nuclei labeled image in 3-D [smooth3D()]
% 3. finds nuclei maxima from smoothed image [maxima3D()]
% 4. exctracts intensities from pixels surrounding maxima [intensityfinder3D()]

%%% inputs
%basename= the name of the image not including .tif
%segindex= the channel to be used to ID maxima
%intindex= the experimental channel to be measured
%x1= width of average nucei in pixels (usually 9)
%y1= height of average nuclei in pixels (usually 9)
%z1= depth of average nuclei in pixles (usually 3)
%noisemin=during segmenting, minima below this value will be supressed (usually 9)
%noisemax=during segmenting, maxima below this value will be supressed (usually 9)
%pix=pixels of xy plane of image. example: 1024
%dist=maxima closer than this will be combined.  (usually 6)

%output
%maximaxyintz= a 5 by X matrix where X is the number of nuclei.  column 1
%is x coordinate, column 2 is Y coordinate, column 3 is segsuffix image,
%column 4 is intsuffix image, colum 5 is Z coordinate

%6.6.12= updated so that it only takes intenisty from center slice
%7.2.12= the normalizedim3D function was removed.  it was deemed no longer
%necessary as the maxima3D function is robust and variation of intensity
%with the new imaging protocals is minimal.  removed when normalizer removed:  ", normfac, thresh)"
%7.1.14 reannotated

saveim=0;
showimage=0;
%%%%%%%%%%%%%%%%%%%%%%%%%%%%%%%%%%%%%%%%%%% for troubleshooting, removed %%%%%%%%%%%%%%%%%%%%%%%%%%%
                                    %displaymean=input('Do you want to display the mean for each image? (1=yes, 0=no) ');
                                    %showimage=input('show images with maximas? (1=yes, 2=no) ');
                                    %if showimage==1
                                    %saveim=input('save images with maximas? (1=yes, 2=no) ');
                                    %end;
%%%%%%%%%%%%%%%%%%%%%%%%%%%%%%%%%%%%%%%%%%%%%%%%%%%%%%%%%%%%%%%%%%%%%%%%%%%%%%%%%%%%%%%%%%%%%%%%%%%%
                                    
                                    
starttime=clock;
tic

maximaxyintz=[];                   %'maximaxyz' will hold the xyz coordinates of all maxima in each plane

%%%%%%%%  imports both channels %%%%%%%%%%%%%%%%%%%%%%
[segstack]=importstackone(basename, 2, segindex);
[datstack]=importstackone(basename, 2, intindex);
disp('import complete')
%%%%%%%%%%%%%%%%%%%%%%%%%%%%%%%%%%%%%%%%%%%%%%%%%%%%%%  
toc

%%%%%%% smooths the nuclei label channel %%%%%%%%%%%%
[imstksm]=smooth3D(segstack, x1, y1, z1);
disp('pre-processing complete')
%%%%%%%%%%%%%%%%%%%%%%%%%%%%%%%%%%%%%%%%%%%%%%%%%%%%%
toc

%%%%%% finds maximas of all nuclei from smoothed channel %%%%%%%%%%%%%%%
[maximaintclean, fragall, fragconc, ~]=maxima3D(imstksm, noisemin, noisemax, pix, dist, showimage, saveim, x1, y1, z1);
disp('segmentation complete')
%%%%%%%%%%%%%%%%%%%%%%%%%%%%%%%%%%%%%%%%%%%%%%%%%%%%%%%%%%%%%%%%%%%%%%%%
toc

%%%%% finds the intensities in each stack at the maxima points %%%%%%%%%
[xyzintseg]=intensityfinder3D(segstack, maximaintclean, x1, y1, z1);
[xyzintsegdat]=intensityfinder3D(datstack, xyzintseg, x1, y1, z1);
%%%%%%%%%%%%%%%%%%%%%%%%%%%%%%%%%%%%%%%%%%%%%%%%%%%%%%%%%%%%%%%%%%%%%%%%
toc

%%%% displays number of combined nuclei (troubleshooting) %%%%%%%%%%
%fragall=fragall
%fragconc=fragconc
%%%%%%%%%%%%%%%%%%%%%%%%%%%%%%%%%%%%%%%%%%%%%%%%%%%%%%%%%%%%%%%%%%%%
toc


endtime=clock;

elapsed=etime(endtime, starttime);

disp(elapsed)

end
