# Supplementary material for: Systems biology derived source-sink mechanism of BMP gradient formation
Source: eLife. 2017 Aug 9;6:e22199. doi: 10.7554/eLife.22199 (PMC5590806; doi:10.7554/eLife.22199)
Supplement: Supplementary file 1. [file elife-22199-supp1.zip › supplement/Image Analysis for paper/functions/joe's functions/stacksegint3Dauto3C.m]

function [xyzintsegdat] = stacksegint3Dauto3C(basename, segindex, intindex1, intindex2, x1, y1, z1, noisemin, noisemax, pix, dist)
%like stacksegint, except the input is a tif stack


%basename= the name of the image sequence up to the image numbers.  the
%for example: 'name_z'
%firstim=number of first image in sequence. example: 1
%lastim=number of last image in sequence. example: 20
%segsuffix=the channel suffix of desired images to be used for seg,menting and to normalize against. example: '_c0002'
%intsuffix=the channel suffix of desired images to be used for intensity measuring. example: '_c0003'
%radius= radius of disk smoother used for segmenting. example: 5
%noisemin=during segmenting, minima below this value will be surpressed (hmin).  example: 10
%noisemax=during segmenting, maxima below this value will be surpressed
%(hmax). example: 10
%pix=pixels of xy plane of image. example: 1024
%dist=maxima closer than this will be combined.  example: 5
    %normfac= the average intensity of pix above 20 will be averaged to this

%output
%maximaxyintz= a 5 by X matrix where X is the number of nuclei.  column 1
%is x coordinate, column 2 is Y coordinate, column 3 is segsuffix image,
%column 4 is intsuffix image, colum 5 is Z coordinate

%6.6.12= updated so that it only takes intenisty from center slice
%7.2.12= the normalizedim3D function was removed.  it was deemed no longer
%necessary as the maxima3D function is robust and variation of intensity
%with the new imaging protocals is minimal.  removed when normalizer removed:  ", normfac, thresh)"


saveim=0;
showimage=0;
        %displaymean=input('Do you want to display the mean for each image? (1=yes, 0=no) ');
%showimage=input('show images with maximas? (1=yes, 2=no) ');
%if showimage==1
%saveim=input('save images with maximas? (1=yes, 2=no) ');
%end;

starttime=clock;
tic

maximaxyintz=[];                   %'maximaxyz' will hold the xyz coordinates of all maxima in each plane

[segstack]=importstackone(basename, 3, segindex);
[datstack1]=importstackone(basename, 3, intindex1);
[datstack2]=importstackone(basename, 3, intindex2);

disp('import complete')
        %[segstacknorm,~] = normalizeim3D(segstack, thresh, normfac, displaymean);  
toc


[imstksm]=smooth3D(segstack, x1, y1, z1);
disp('normalize smooth complete')
toc


[maximaintclean, fragall, fragconc, coloroverlay]=maxima3D(imstksm, noisemin, noisemax, pix, dist, showimage, saveim, x1, y1, z1);
disp('segmentation complete')
toc


[xyzintseg]=intensityfinder3D(segstack, maximaintclean, x1, y1, z1);
[xyzintsegdatT]=intensityfinder3D(datstack1, xyzintseg, x1, y1, z1);
[xyzintsegdat]=intensityfinder3D(datstack2, xyzintsegdatT, round(x1*2), round(y1*2), round(z1*2));


fragall=fragall

fragconc=fragconc

toc
endtime=clock;

elapsed=etime(endtime, starttime);

disp(elapsed)

end
