# Supplementary material for: Systems biology derived source-sink mechanism of BMP gradient formation
Source: eLife. 2017 Aug 9;6:e22199. doi: 10.7554/eLife.22199 (PMC5590806; doi:10.7554/eLife.22199)
Supplement: Supplementary file 1. [file elife-22199-supp1.zip › supplement/Image Analysis for paper/functions/joe's functions/stdhistanalysis.asv]

function stdhistanalysis(xyzintsegdat)


subplot(2,2,1)
title('H3N')
hist(xyzintsegdat(:,4), 256)


end
