# Supplementary material for: Systems biology derived source-sink mechanism of BMP gradient formation
Source: eLife. 2017 Aug 9;6:e22199. doi: 10.7554/eLife.22199 (PMC5590806; doi:10.7554/eLife.22199)
Supplement: Supplementary file 1. [file elife-22199-supp1.zip › supplement/Image Analysis for paper/functions/joe's functions/stdhistanalysis.m]

function stdhistanalysis(xyzintsegdat)
% assumes an input file of 5 columns with [x position, y position, z
% position, H3N intensity, Psmad intensity]

subplot(2,2,1)
hist(xyzintsegdat(:,4), 256)
title('H3N Intensity (8-bit)')

subplot(2,2,2)
hist(xyzintsegdat(:,5), 256)
title('PSmad Intensity (8-bit)')

subplot(2,2,3)
hist(xyzintsegdat(:,5)./xyzintsegdat(:,4), 256)
title('PSmad Intensity over H3N intensity')

subplot(2,2,4)
plot(xyzintsegdat(:,4), xyzintsegdat(:,5), '.')
axis([0,256,0,256])
title('PSmad Intensity vs H3N intensity')
xlabel('H3N Intensity (8-bit)')
ylabel('PSmad Intensity (8-bit)')

end
