# Supplementary material for: Systems biology derived source-sink mechanism of BMP gradient formation
Source: eLife. 2017 Aug 9;6:e22199. doi: 10.7554/eLife.22199 (PMC5590806; doi:10.7554/eLife.22199)
Supplement: Supplementary file 1. [file elife-22199-supp1.zip › supplement/Image Analysis for paper/functions/joe's functions/stdslope.m]

function [curalltotm, curalltotn,r,m,b]=stdslope(curallm, curalln, nums)
curalltotm=[];
curalltotn=[];


for i=nums
    curalltotm=cat(1,curalltotm, curallm{i}');
    curalltotn=cat(1,curalltotn, curalln{i}');
end

[r,m,b] = regression(curalltotn',curalltotm');

end
