# Supplementary material for: Systems biology derived source-sink mechanism of BMP gradient formation
Source: eLife. 2017 Aug 9;6:e22199. doi: 10.7554/eLife.22199 (PMC5590806; doi:10.7554/eLife.22199)
Supplement: Supplementary file 1. [file elife-22199-supp1.zip › supplement/Image Analysis for paper/functions/joe's functions/thetavsSIGX.m]

function thetavsSIGX(data, col,symb)
tic
hold on
j=0;


   
data(:,13)=data(:,13).*180/pi;
    
for i=-180:10:180

    cur=data(:,13)>=i & data(:,13)<=i+10 & data(:,3)<100;
    
    if numel(data(cur,18))>0
            j=j+1;

       curmean=nanmean( abs(abs(data(cur,20)).^-1.*data(cur,17)) )*180/pi;
curmean=nanmean(data(cur,20));
        curalln(j)=(i+5);
        curallm(j)=curmean*pi/180;
    end

end

    plot(curalln,curallm,symb, 'Color', col, 'LineWidth', 2, 'Markersize', 9)
    
