# Supplementary material for: Systems biology derived source-sink mechanism of BMP gradient formation
Source: eLife. 2017 Aug 9;6:e22199. doi: 10.7554/eLife.22199 (PMC5590806; doi:10.7554/eLife.22199)
Supplement: Supplementary file 1. [file elife-22199-supp1.zip › supplement/Image Analysis for paper/functions/joe's functions/TTestV1.m]

function [sign]=TTestV1(data1, data2, symb, col1, col2,perc, bandwth, stepsz,displ)
%displays a marginal profile of the psmad intensity, slope, and varaince.
%compares significance.  a white dot is not significantly different, a
%black point is significanly different.

%% IMPORTANT: left and right margin are averaged together for a single ventral to dorsal profile. use sigmaXV5() to show left and right seperately  
%% inputs:
%'data' - the 'data' array output from icosproj()
%'data2' - the 'data' array output from icosproj() for a second set of data
%to be compared to the first
%'symb' - what type of line. default = '-'
%'col1' - color to make the line. suggested = [0,0,1]
%'col2' - color to make the line of second data set. suggested = [1,0,0]
%'perc' - how for down the embryo the band is. gets converted into eta
%using eta_est(). Play with number to find the band hieght you want. recommended = .05
%'bandwdth' - size of the band width in um. this is the input to 
%profile_extraction_1D_JZ(). suggested = 30
%'stepsz' - how many degrees each point is an average of in degrees.
%recommended = 10
%'displ' - whether to display the band location on each embryo. 0 is no, 1
%is yes. recommended = 0 or 1

%% outputs
%whether or not there is a significant difference at each point
 


linesz=8;

[profile1, databand1, R1, allout1]=sigmaXV5S(data1, symb, col1, perc, bandwth, stepsz,displ,linesz,2);
[profile2, databand2, R1, allout2]=sigmaXV5S(data2, symb, col2, perc, bandwth, stepsz,displ,linesz-1,2);

means1=allout1{1,3};
means2=allout2{1,3};
nums=mean(allout1{1,1},2);
for i=1:numel(nums(:,1))
    sign(i)=ttest2(means1(i,:),means2(i,:),.05);
end


meanmean1=nanmean(means1,2);
meanmean2=nanmean(means2,2);

figure(40)
hold on
for i=1:numel(nums(:,1))
    if isnan(sign(i))==0
        if sign(i)==0     
            plot(nums(i,1), meanmean1(i,1), 'o', 'Color', [0,0,0], 'Markersize', 25,'MarkerFaceColor',[1,1,1],'LineWidth', 3)
        end
        if sign(i)==1
            plot(nums(i,1), meanmean1(i,1), 'o', 'Color', [0,0,0], 'Markersize', 25,'MarkerFaceColor',[.2,.2,.2],'LineWidth', 3)
        end
    end
end

end
