# Supplementary material for: Systems biology derived source-sink mechanism of BMP gradient formation
Source: eLife. 2017 Aug 9;6:e22199. doi: 10.7554/eLife.22199 (PMC5590806; doi:10.7554/eLife.22199)
Supplement: Supplementary file 1. [file elife-22199-supp1.zip › supplement/Image Analysis for paper/functions/utils/disptime.m]

% Function for convinient display of time from 'toc'
% use disptime(toc)
%
% Andriy Myronenko
% Feb 10, 2006

function disptime(t)

if t<60
    s=t;
    m=0;h=0;
end

if (t>=60) && (t<3600)
    m=floor(t/60);
    s=t-m*60;
    h=0;
end

if t>=3600
    h=floor(t/3600);
    m=floor((t-3600*h)/60);
    s=t-h*3600-m*60;
end

disp(['Time =' num2str(h) ' hours ' num2str(m) ' minutes ' num2str(s) ' seconds ']);
