# Supplementary material for: Systems biology derived source-sink mechanism of BMP gradient formation
Source: eLife. 2017 Aug 9;6:e22199. doi: 10.7554/eLife.22199 (PMC5590806; doi:10.7554/eLife.22199)
Supplement: Supplementary file 1. [file elife-22199-supp1.zip › supplement/Image Analysis for paper/Step1_nuclearIdentification.m]

%% step 1: identify nuclei and eliminate dividing cells
for i=1
    
    [xyzintsegdat] = stacksegint3D140plus(['wt stk' num2str(i) ''] , 2, 1, 9, 9, 3, 10, 10, 1024, 6);  %% identify nuclei centerpoints and extract nuclear intensities

    eval(['[outnn, NFstk' num2str(i) '] = plotnieghbors(xyzintsegdat, 4, 20, 256, 1.4);']);  %% eliminates dividing cells
    
    save(['NFstk' num2str(i) '_xyz'] ,['NFstk' num2str(i)]);  %% saves

end
