# Supplementary material for: Systems biology derived source-sink mechanism of BMP gradient formation
Source: eLife. 2017 Aug 9;6:e22199. doi: 10.7554/eLife.22199 (PMC5590806; doi:10.7554/eLife.22199)
Supplement: Supplementary file 1. [file elife-22199-supp1.zip › supplement/Image Analysis for paper/Step3_alignment.m]

% Joe zinski 7/1/13
% CPD image registration of zebrafish nuclei cloud data.
% input features: 
%    4D data sets, x, y, z coordinates and p-smad intensity
%    data stored in m*5 matrix, Col 1-3: x,y,z coordinates, Col 4: Histone 
%    intensity, Col 5: p-smad intenstiy. We use Col 1-3 and 5 for 4D
%% description
%this step aligns embryos in the anterior-posterior direction, eliminates
%yolk syncsicial nuclei below the margin, and aligns embryos in the DV
%direction using their PSMAD stain.

%% inputs
%name of the .mat file where all of the arrays of stacks have been saved to
stkname= 'NFall';    %string, filename

%prefix of the array names in that .mat file
stkmatname= 'NFstk';   %string, matlab filename

%numbers of the embryos to be analyzed
stknum= [1];        %array of stk numbers

%option to show each iteration of AP rotation graphicly 
showregression=0;

%number of iterations for the AP orientation (don't change)
APiter=40;

%method used to for DV alignment. 1 is a polyfit meethod, 2 is a regression
%plus alognment. might work better or worse depending on how steep the
%Psmad gradient is.  experment with it, but ultimately the aligment can be
%corrected using the manrot() function.
DVmethod=1;


%% prereg

close all
clc; clear;


%---------------------------- 1st DV finding ------------------------------
    % load data
load(stkname );

for i=stknum    
    eval(['Y=' stkmatname '' int2str(i) ';']);
    Y(:,1:2)=Y(:,1:2)*0.5535; Y(:,3)=-Y(:,3)*2.2; % Set position data in units of microns. 
    eval(['data.set' int2str(i) '= Y']);
end;    

    %%%%%%%% Plane regression to be parallel to x-y plane %%%%%%%
        % Set the options for plane regression and rotation
opti.show = showregression;     % show every iteration of regression and rotation (0: not show, 1: show)
opti.maxNO = APiter;   % max number of iterations
opti.limit = 1e-8; % if the angle between the test and reference regression planes reaches below this limit, regression stops
   %could be 1e-6 to 1e-8
   
x_y_plane= [1000*rand(10,1) 1000*rand(10,1) zeros(10,1)];   
                   % set three points in the xy plane to determine the xy plane for use of the function CPD_preprocessing for plane regression

for i=stknum                % Rotate the Nuclei data and make its regression plane parallel to x_y_plane
    eval(['[x, y, b] = CPD_preprocessing(x_y_plane, data.set' int2str(i) '(:,1:3), opti);']);
    eval(['data.set' int2str(i) '(:,1:3) = y;']);
end;

        % 4D plot for each individual stk after plane regression and rotation
% figure, scatter3(data.set1(:,1), data.set1(:,2), data.set1(:,3), 20, data.set1(:,5), 'filled'); colormap('HSV');
% figure, scatter3(data.set2(:,1), data.set2(:,2), data.set2(:,3), 20, data.set2(:,5), 'filled'); colormap('HSV');
% figure, scatter3(data.set3(:,1), data.set3(:,2), data.set3(:,3), 20, data.set3(:,5), 'filled'); colormap('HSV');
% figure, scatter3(data.set4(:,1), data.set4(:,2), data.set4(:,3), 20, data.set4(:,5), 'filled'); colormap('HSV');
% figure, scatter3(data.set5(:,1), data.set5(:,2), data.set5(:,3), 20, data.set5(:,5), 'filled'); colormap('HSV');
% figure, scatter3(data.set6(:,1), data.set6(:,2), data.set6(:,3), 20, data.set6(:,5), 'filled'); colormap('HSV');


    %%%%%%%% DV plane finding (dvmethod = 2 (ployfit method), approximate) %%%%%%%%
        % Set parameters for dv plane finding, set parameters for and test each embryo one by one
parameters.dvmethod = DVmethod;
parameters.stapo = -100; 
parameters.endpo = 0;

for i=stknum
stkNO = i;                  % to change
        % if dvmethod 2 doesn't work well, use the following method 1
%     %%%%%%%% DV plane finding (dvmethod = 1 (default: line regression method), approximate) %%%%%%%%
%         % Set parameters for dv plane finding, set parameters for and test each embryo one by one
 parameters.bandwidth = 60;   % to change
 parameters.NOmaxPo = 10;      % to change  
 parameters.stapo = -60;      % to change
 parameters.endpo = 0;        % to change
% stkNO = 2;                  % to change


        % data used for dvplane shall be stored in a structure with name ____.set1, ____.set2, ......  
dataNew = dvplane(data, stkNO, parameters);

        % plot nuclei cloud after dvplane finding (dvmethod = 1)
%figure, scatter3(dataNew(:,1), dataNew(:,2), dataNew(:,3), 20, dataNew(:,5),'filled'); colormap('HSV'); colorbar; caxis([0 256]); % plot DV-adjusted final data
tem1 = [];
for k=1:size(dataNew,1)
    datatemp = dataNew(k,3);
    if datatemp > -70 && datatemp < -40
       tem1 = cat(1, tem1, dataNew(k,:));    
    end;
end;  
figure, scatter(tem1(:,1), tem1(:,2), 20, tem1(:,5),'filled');  colormap('HSV'); colorbar; caxis([0 256]); % plot DV-adjusted final data posterior band

save( [stkname int2str(i) '_pre_YSL_deletion'], 'dataNew');


end;

close all

for i=stknum
    eval(['load(''' stkname int2str(i) '_pre_YSL_deletion'');']);

    [dataNew_noYSL] = removeYSL(dataNew);
    
    save( [stkname int2str(i) '_noYSL'], 'dataNew_noYSL');
end

data=[];


for i=stknum    
    eval(['load(''' stkname int2str(i) '_noYSL'');']);
    Y = dataNew_noYSL;  
    %Y(:,1:2)=Y(:,1:2)*0.5535; Y(:,3)=-Y(:,3)*2.2; % Set position data in units of microns. 
    eval(['data.set' int2str(i) '= Y']);
end;    

    %%%%%%%% Plane regression to be parallel to x-y plane %%%%%%%
        % Set the options for plane regression and rotation
opti.show = 0;     % show every iteration of regression and rotation (0: not show, 1: show)
opti.maxNO = 40;   % max number of iterations
opti.limit = 1e-8; % if the angle between the test and reference regression planes reaches below this limit, regression stops
   %could be 1e-6 to 1e-8
   
x_y_plane= [1000*rand(10,1) 1000*rand(10,1) zeros(10,1)];   
                   % set three points in the xy plane to determine the xy plane for use of the function CPD_preprocessing for plane regression

for i=stknum                % Rotate the Nuclei data and make its regression plane parallel to x_y_plane
    eval(['[x, y, b] = CPD_preprocessing(x_y_plane, data.set' int2str(i) '(:,1:3), opti);']);
    eval(['data.set' int2str(i) '(:,1:3) = y;']);
end;

        % 4D plot for each individual stk after plane regression and rotation
% figure, scatter3(data.set1(:,1), data.set1(:,2), data.set1(:,3), 20, data.set1(:,5), 'filled'); colormap('HSV');
% figure, scatter3(data.set2(:,1), data.set2(:,2), data.set2(:,3), 20, data.set2(:,5), 'filled'); colormap('HSV');
% figure, scatter3(data.set3(:,1), data.set3(:,2), data.set3(:,3), 20, data.set3(:,5), 'filled'); colormap('HSV');
% figure, scatter3(data.set4(:,1), data.set4(:,2), data.set4(:,3), 20, data.set4(:,5), 'filled'); colormap('HSV');
% figure, scatter3(data.set5(:,1), data.set5(:,2), data.set5(:,3), 20, data.set5(:,5), 'filled'); colormap('HSV');
% figure, scatter3(data.set6(:,1), data.set6(:,2), data.set6(:,3), 20, data.set6(:,5), 'filled'); colormap('HSV');


    %%%%%%%% DV plane finding (dvmethod = 2 (ployfit method), approximate) %%%%%%%%
        % Set parameters for dv plane finding, set parameters for and test each embryo one by one
parameters.dvmethod = DVmethod;
parameters.stapo = -100; 
parameters.endpo = 0;

for i=stknum
stkNO = i;                  % to change
        % if dvmethod 2 doesn't work well, use the following method 1
%     %%%%%%%% DV plane finding (dvmethod = 1 (default: line regression method), approximate) %%%%%%%%
%         % Set parameters for dv plane finding, set parameters for and test each embryo one by one
 parameters.bandwidth = 60;   % to change
 parameters.NOmaxPo = 10;      % to change  
 parameters.stapo = -60;      % to change
 parameters.endpo = 0;        % to change
% stkNO = 2;                  % to change


        % data used for dvplane shall be stored in a structure with name ____.set1, ____.set2, ......  
dataNew = dvplane(data, stkNO, parameters);

        % plot nuclei cloud after dvplane finding (dvmethod = 1)
%figure, scatter3(dataNew(:,1), dataNew(:,2), dataNew(:,3), 20, dataNew(:,5),'filled'); colormap('HSV'); colorbar; caxis([0 256]); % plot DV-adjusted final data
tem1 = [];
for k=1:size(dataNew,1)
    datatemp = dataNew(k,3);
    if datatemp > -70 && datatemp < -40
       tem1 = cat(1, tem1, dataNew(k,:));    
    end;
end;  
figure, scatter(tem1(:,1), tem1(:,2), 20, tem1(:,5),'filled');  colormap('HSV'); colorbar; caxis([0 256]); % plot DV-adjusted final data posterior band

save( [stkname int2str(i) '_poststp4'], 'dataNew');
end;
