# Supplementary material for: Systems biology derived source-sink mechanism of BMP gradient formation
Source: eLife. 2017 Aug 9;6:e22199. doi: 10.7554/eLife.22199 (PMC5590806; doi:10.7554/eLife.22199)
Supplement: Supplementary file 1. [file elife-22199-supp1.zip › supplement/Image Analysis for paper/Step4_registration.m]

% jz 7/3/13
% CPD image registration of zebrafish nuclei cloud data.
% Data features: 
% 4D data sets, x, y, z coordinates and p-smad intensity


clc; clear;

%--------- CPD registration of all to CNFT1 (stk1)  ----------
%% DONT TOUCH THESE (except for maybe opt.max_it, opt.tol, or opt.viz)

   % set the options for CPD registration, using affine method
opt.method='affine'; % use affine registration
opt.viz=1;           % 1: show every iteration, 0: do not show
opt.outliers=0.1;    % 0.1: default, set outlier filter level

opt.normalize=1;    % normalize to unit variance and zero mean before registering (default)
opt.scale=1;        % estimate global scaling too (default)
opt.rot=1;          % estimate strictly rotational matrix (default)
opt.corresp=1;      % compute the correspondence vector at the end of registration 

opt.max_it=75;      % max number of iterations allowed
opt.tol=1e-8;       % tolerance of noise
opt.fgt=0;          % [0,1,2], if=0, normal operation, slower but accurate, if>0, use FGT (Fast Gaussian Transform). 
                    % case 1: FGT with fixing sigma after it gets too small (faster, but the result can be rough)
                    % case 2: FGT, followed by truncated Gaussian approximation 
                    %         (can be quite slow after switching to the truncated kernels, but more accurate than case 1)

                    
                    
%% inputs DO TOUCH THESE

%full name of reference stack saved to a .mat after the step3.  all embryos will be aligned to this embryo,
%so pick a nice looking one.  If you are comparing 2 sets, like a WT and a
%mutant at the same stage, use a single reference stack for both. 
referstknm='NFall1_poststp4';

%Name of the prefix to all of your _poststp4 files.  for example, entering
%'NFall' would correspond to ;NFall1_poststp4.mat' etc
stknm='NFall';
   
%an array of numbers of the stacks to analyze.  it can be in order (1:8) or
%not ([1,3,4,5,6,8])
nums2anlyze=1;


%% registration

load(referstknm);
referstk = dataNew;
clear dataNew;

cpd_make;  % set C complier fro MATLAB C mixed programming
for i=nums2anlyze % start CPD registration
    disp(['Registering stk' int2str(i) ' to Ref ...']);
     % load the rest 5 data sets one at each time as the test set
    load([stknm int2str(i) '_poststp4']);                                   
    eval(['dataSTK' int2str(i) ' = dataNew;']);
    clear dataNew;

    eval(['[Transform, C]=cpd_register(referstk(:,1:3),dataSTK' int2str(i) '(:,1:3),opt);']);
%     close(figure(gcf));   % close current figure window    
    
    eval(['dataSTK' int2str(i) 'T = [Transform.Y dataSTK' int2str(i) '(:,4:5)];']);    
    save ([stknm int2str(i) '_after_CPD'], ['dataSTK' int2str(i) 'T'], 'C');
end    
