# Supplementary material for: Systems biology derived source-sink mechanism of BMP gradient formation
Source: eLife. 2017 Aug 9;6:e22199. doi: 10.7554/eLife.22199 (PMC5590806; doi:10.7554/eLife.22199)
Supplement: Supplementary file 1. [file elife-22199-supp1.zip › supplement/Image Analysis for paper/Step5_averagingontosphere.m]

%% this function averages all stacks from a set into a single dataset for easier display purposes
[NFdata, NFsides, NFnodes]=icosoproj('nfall', 1,8,4);  
