# Supplementary material for: Systems biology derived source-sink mechanism of BMP gradient formation
Source: eLife. 2017 Aug 9;6:e22199. doi: 10.7554/eLife.22199 (PMC5590806; doi:10.7554/eLife.22199)
Supplement: Supplementary file 1. [file elife-22199-supp1.zip › supplement/Image Analysis for paper/Step6b_TTestcompare.m]

%% to compare statstical significance 
[sign]=TTestV1(NFdata, NFdata, '-', [0,.2,.7],[.7,.2,0], .05, 20, 10,0);
