# Supplementary material for: Systems biology derived source-sink mechanism of BMP gradient formation
Source: eLife. 2017 Aug 9;6:e22199. doi: 10.7554/eLife.22199 (PMC5590806; doi:10.7554/eLife.22199)
Supplement: Supplementary file 1. [file elife-22199-supp1.zip › supplement/Image Analysis for paper/Step6c_DisplayMarginGradient.m]

ls=6;
[profile, databand, R]=sigmaXV5S(NFdata, '-', [.7,0,0], .05,20,10,1,ls,2);

%fig 20 - positional variance
%fig 30 - slope
%fig 40 - psmad
%fig 50 - coefficient of variance

%manually set xaxis to run from 0 to 180
