# Supplementary material for: Systems biology derived source-sink mechanism of BMP gradient formation
Source: eLife. 2017 Aug 9;6:e22199. doi: 10.7554/eLife.22199 (PMC5590806; doi:10.7554/eLife.22199)
Supplement: Supplementary file 1. [file elife-22199-supp1.zip › supplement/P-Smad intensities/Read Me.txt]

In these folders, all XYZ coordinates of nuclei with their assosiated P-Smad intensities are reported.
Each embryo is contained within an individual '.mat' file. 
Each '.mat' file contains a single 5 by n array listing all nuclei locations and P-Smad intensities.
Column 1 is X position in um, Column 2 is Y position in um, Column 3 is Z position in um, Column 4 is nuclear Sytox 8-bit intensity, Column 5 is mean P-Smad 8-bit intensity
or [X coordinate, Y coordinate, Zcoordinate, Sytox green 8-bit intensity, P-Smad 8-bit intensity]

Embryos are put in folders by genotype and by developmental time.

bmp overexpression folder contains WT and WT injected with bmp2/7 RNA XYZ coordinates with P-Smad intensities.

chd folder contains chd mutant embryo XYZ coordinates with P-Smad intensities. 
47=4.7 hpf, 53=5.3hpf, 57=5.7 hpf, 63=6.3 hpf, 67=6.7 hpf...
wt folder contains WT embryo XYZ coordinates with P-Smad intensities. 
47=4.7 hpf, 53=5.3hpf, 57=5.7 hpf, 63=6.3 hpf, 67=6.7 hpf...
